# Supplementary material for: Anticipated stigma and associated factors among chronic illness patients in Amhara Region Referral Hospitals, Ethiopia: A multicenter cross-sectional study
Source: PLoS One. 2022 Sep 15;17(9):e0273734. doi: 10.1371/journal.pone.0273734 (PMC9477324; doi:10.1371/journal.pone.0273734)
Supplement: S1 File — (XLS) [file pone.0273734.s001.xls]

## Sheet: Sheet1
Identification	Institution code	Age	Residency	Education	Employment	income	Healt Access by media	Fear of contagion	Regular Follow-up	Diagnosis	Additional Dx	Years of Dx	Cigarete smk	Chat chewing	Cuurently chew	MA1	MA2	MA3	MA4	MA5	MA6	Site	site Mean	DV mean	DV SUM	DV1	DV2	DV3	DV4	DV5	DV6	DV7	DV8	DV9	DV10	DV11	DV12	QOL1	QOL2	QOL3	QOL4	QOL5	QOL6	QOL7	QOL8	QOL9	QOL10	QOL11	QOL12
7	2	40	Urban	Not read and write	Self	1000	Yes	Yes	Yes	Hypertension	None	6	No	Never	Never	No	No	No	Never	Never	2 or less days	Gondar	1.87	2	24	Very Unlikely	Unlikely	Unlikely	Unlikely	Somewhat likely	Somewhat likely	Somewhat likely	Likely	Very Unlikely	Very Unlikely	Very Unlikely	Very Unlikely	Nether poor nor good	Disatisfied	Very much	Very much	A moderate amount	Little	Little	Little	A moderate amount	A Little	A Little	Moderately
24	2	35	Urban	Not read and write	Self	5000	Yes	Yes	Yes	Hypertension	None	8	No	Never	Never	No	No	No	Never	Never	2 or less days	Gondar	1.87	1.66667	20	Unlikely	Unlikely	Unlikely	Unlikely	Unlikely	Unlikely	Unlikely	Unlikely	Very Unlikely	Very Unlikely	Very Unlikely	Very Unlikely	Good	Satisified	A moderate amount	A moderate amount	An extreme amount	An extreme amount	A moderate amount	Very much	Very much	Mostly	Mostly	Mostly
25	1	52	Rural	Not read and write	Self	1500	Yes	Yes	Yes	Hypertension	None	2	No	Never	Never	No	No	No	1 to 2 times	Never	2 or less days	Gondar	1.87	1.41667	17	Unlikely	Unlikely	Very Unlikely	Unlikely	Very Unlikely	Very Unlikely	Very Unlikely	Very Unlikely	Unlikely	Very Unlikely	Unlikely	Very Unlikely	Good	Satisified	Little	Very much	A moderate amount	A moderate amount	Very much	A moderate amount	A moderate amount	Moderately	Completely	Moderately
26	2	54	Urban	Not read and write	Self	3000	Yes	Yes	Yes	Hypertension	None	13	No	Never	Never	Yes	No	No	Never	Never	2 or less days	Gondar	1.87	1.5	18	Very Unlikely	Very Unlikely	Unlikely	Unlikely	Very Unlikely	Unlikely	Unlikely	Unlikely	Very Unlikely	Very Unlikely	Unlikely	Very Unlikely	Very Good	Satisified	A moderate amount	Very much	Very much	Very much	extremely	Very much	Very much	Moderately	Completely	Completely
34	1	22	Rural	Primary	NGO	2000	Yes	Yes	Yes	Hypertension	None	1	No	Never	Never	No	No	No	Never	Never	2 or less days	Gondar	1.87	1	12	Very Unlikely	Very Unlikely	Very Unlikely	Very Unlikely	Very Unlikely	Very Unlikely	Very Unlikely	Very Unlikely	Very Unlikely	Very Unlikely	Very Unlikely	Very Unlikely	Nether poor nor good	Neither disatisified nor Satisfied	A moderate amount	Very much	A moderate amount	A moderate amount	A moderate amount	A moderate amount	A moderate amount	Moderately	Moderately	Moderately
48	2	65	Rural	Not read and write	Self	800	Yes	Yes	Yes	Hypertension	None	5	No	Never	Never	No	No	No	Never	Never	2 or less days	Gondar	1.87	1.66667	20	Unlikely	Unlikely	Unlikely	Unlikely	Very Unlikely	Very Unlikely	Very Unlikely	Very Unlikely	Unlikely	Unlikely	Unlikely	Unlikely	Very Poor	Satisified	Little	Very much	Very much	Very much	Little	A moderate amount	A moderate amount	Moderately	Moderately	Moderately
53	1	45	Urban	secondary	NGO	3000	Yes	Yes	Yes	Hypertension	None	10	No	Never	Never	No	No	No	Never	Never	2 or less days	Gondar	1.87	1.66667	20	Unlikely	Unlikely	Unlikely	Unlikely	Unlikely	Unlikely	Unlikely	Unlikely	Very Unlikely	Very Unlikely	Very Unlikely	Very Unlikely	Nether poor nor good	Disatisfied	A moderate amount	Very much	A moderate amount	A moderate amount	A moderate amount	A moderate amount	A moderate amount	Moderately	Moderately	Moderately
57	2	60	Urban	Not read and write	Self	1200	Yes	Yes	Yes	Hypertension	None	10	No	Never	Never	No	No	No	Never	Never	2 or less days	Gondar	1.87	2	24	Unlikely	Unlikely	Unlikely	Unlikely	Unlikely	Unlikely	Unlikely	Unlikely	Unlikely	Unlikely	Unlikely	Unlikely	Poor	Neither disatisified nor Satisfied	A moderate amount	Very much	A moderate amount	Very much	Little	A moderate amount	A moderate amount	A Little	A Little	A Little
67	1	55	Urban	Primary	NGO	2500	Yes	Yes	Yes	Hypertension	None	8	No	Never	Never	No	No	No	Never	Never	2 or less days	Gondar	1.87	2	24	Unlikely	Unlikely	Unlikely	Unlikely	Somewhat likely	Somewhat likely	Somewhat likely	Somewhat likely	Very Unlikely	Very Unlikely	Very Unlikely	Very Unlikely	Nether poor nor good	Disatisfied	Very much	Very much	Little	Little	Little	Little	Very much	Not at all	Moderately	A Little
71	2	50	Urban	preparatory and above	Govern"t	4430	Yes	Yes	Yes	Hypertension	None	6	No	Never	Never	No	No	No	Never	Never	2 or less days	Gondar	1.87	1.66667	20	Unlikely	Unlikely	Unlikely	Unlikely	Very Unlikely	Very Unlikely	Very Unlikely	Very Unlikely	Unlikely	Unlikely	Unlikely	Unlikely	Good	Satisified	Very much	Very much	Very much	Very much	Very much	Very much	Very much	Mostly	Mostly	Mostly
86	2	36	Urban	secondary	NGO	3000	Yes	Yes	Yes	Hypertension	None	3	No	Never	Never	Yes	Yes	No	Never	Never	2 or less days	Gondar	1.87	2	24	Unlikely	Unlikely	Unlikely	Unlikely	Somewhat likely	Somewhat likely	Somewhat likely	Somewhat likely	Very Unlikely	Very Unlikely	Very Unlikely	Very Unlikely	Nether poor nor good	Disatisfied	A moderate amount	Very much	Little	Little	A moderate amount	Little	A moderate amount	Moderately	Moderately	A Little
87	2	48	Urban	secondary	NGO	1500	Yes	Yes	Yes	Hypertension	None	10	No	Never	Never	Yes	Yes	No	Never	Never	2 or less days	Gondar	1.87	2	24	Unlikely	Unlikely	Unlikely	Unlikely	Somewhat likely	Somewhat likely	Somewhat likely	Somewhat likely	Very Unlikely	Very Unlikely	Very Unlikely	Very Unlikely	Nether poor nor good	Disatisfied	A moderate amount	Very much	A moderate amount	A moderate amount	A moderate amount	A moderate amount	A moderate amount	Moderately	Moderately	A Little
112	2	26	Rural	read and write	Others	2500	No	Yes	Yes	Hypertension	None	8	No	Never	Never	No	No	No	Never	Never	2 or less days	Gondar	1.87	1.83333	22	Somewhat likely	Very Unlikely	Very Unlikely	Very Unlikely	Unlikely	Unlikely	Unlikely	Unlikely	Unlikely	Unlikely	Unlikely	Unlikely	Poor	Neither disatisified nor Satisfied	A moderate amount	A moderate amount	A moderate amount	A moderate amount	A moderate amount	A moderate amount	A moderate amount	Moderately	Moderately	Moderately
644	2	50	Urban	Primary	Self	1500	Yes	Yes	Yes	Hypertension	None	1	No	Never	Never	No	No	No	Never	Never	2 or less days	Gondar	1.87	2	24	Somewhat likely	Somewhat likely	Somewhat likely	Somewhat likely	Unlikely	Unlikely	Unlikely	Unlikely	Very Unlikely	Very Unlikely	Very Unlikely	Very Unlikely	Good	Disatisfied	A moderate amount	Very much	Little	A moderate amount	A moderate amount	A moderate amount	Very much	A Little	A Little	A Little
649	1	38	Rural	Not read and write	Self	1000	No	No	Yes	Hypertension	None	6	No	Never	Never	No	No	No	Never	Never	2 or less days	Gondar	1.87	1	12	Very Unlikely	Very Unlikely	Very Unlikely	Very Unlikely	Very Unlikely	Very Unlikely	Very Unlikely	Very Unlikely	Very Unlikely	Very Unlikely	Very Unlikely	Very Unlikely	Poor	Disatisfied	Very much	Very much	Very much	A moderate amount	A moderate amount	A moderate amount	A moderate amount	Moderately	Mostly	Mostly
754	2	22	Rural	secondary	Others	1000	Yes	Yes	Yes	Hypertension	None	5	No	Never	Never	No	No	No	Never	Never	2 or less days	Gondar	1.87	1.16667	14	Very Unlikely	Very Unlikely	Very Unlikely	Very Unlikely	Very Unlikely	Very Unlikely	Very Unlikely	Very Unlikely	Unlikely	Very Unlikely	Unlikely	Very Unlikely	Good	Very Satisfied	A moderate amount	Very much	Very much	A moderate amount	A moderate amount	A moderate amount	A moderate amount	Mostly	Completely	Moderately
270	2	50	Urban	Not read and write	Self	500	Yes	Yes	No	Hypertension	None	10	No	Never	Never	Yes	No	No	1 to 2 times	Yes	2 or less days	Bahir dar	1.89	1.83333	22	Somewhat likely	Unlikely	Very Unlikely	Unlikely	Very Unlikely	Very Unlikely	Very Unlikely	Very Unlikely	Likely	Unlikely	Very Unlikely	Somewhat likely	Good	Neither disatisified nor Satisfied	Little	A moderate amount	A moderate amount	Little	Not at all	A moderate amount	Very much	A Little	Not at all	Not at all
279	2	51	Urban	preparatory and above	Self	2500	Yes	Yes	Yes	Hypertension	None	3	No	Never	Never	Yes	Yes	No	1 to 2 times	Yes	2 or less days	Bahir dar	1.89	2.33333	28	Unlikely	Unlikely	Unlikely	Very Unlikely	Unlikely	Unlikely	Somewhat likely	Likely	Likely	Unlikely	Unlikely	Unlikely	Poor	Disatisfied	Little	A moderate amount	Little	Very much	Very much	A moderate amount	Little	Mostly	A Little	Not at all
282	1	66	Urban	preparatory and above	Others	3300	Yes	Yes	Yes	Hypertension	None	8	Yes	Yes	Never	No	No	No	Never	Never	2 or less days	Bahir dar	1.89	1.58333	19	Unlikely	Unlikely	Unlikely	Unlikely	Somewhat likely	Unlikely	Very Unlikely	Very Unlikely	Very Unlikely	Very Unlikely	Very Unlikely	Very Unlikely	Good	Neither disatisified nor Satisfied	A moderate amount	A moderate amount	A moderate amount	A moderate amount	Not at all	Not at all	Not at all	A Little	A Little	A Little
283	2	60	Urban	Not read and write	Self	500	Yes	Yes	Yes	Hypertension	None	5	No	Never	Never	Yes	Yes	Yes	1 to 2 times	Yes	2 or less days	Bahir dar	1.89	2	24	Unlikely	Unlikely	Likely	Unlikely	Very Unlikely	Very Unlikely	Very Unlikely	Very Unlikely	Somewhat likely	Unlikely	Unlikely	Somewhat likely	Good	Disatisfied	A moderate amount	Little	Little	Little	Very much	A moderate amount	Little	Moderately	A Little	Not at all
285	2	50	Urban	read and write	Govern"t	2200	Yes	Yes	No	Hypertension	None	7	No	Never	Never	No	No	No	Never	Never	2 or less days	Bahir dar	1.89	2.33333	28	Unlikely	Unlikely	Unlikely	Unlikely	Unlikely	Unlikely	Somewhat likely	Somewhat likely	Likely	Unlikely	Very Unlikely	Somewhat likely	Good	Neither disatisified nor Satisfied	Little	An extreme amount	A moderate amount	Little	Not at all	A moderate amount	Very much	Moderately	A Little	Moderately
286	1	35	Urban	secondary	Self	1000	Yes	Yes	Yes	Hypertension	None	5	No	Never	Never	No	No	No	Never	Never	2 or less days	Bahir dar	1.89	2.41667	29	Somewhat likely	Likely	Very Unlikely	Likely	Somewhat likely	Unlikely	Very Unlikely	Somewhat likely	Somewhat likely	Unlikely	Very Unlikely	Unlikely	Nether poor nor good	Disatisfied	A moderate amount	Very much	A moderate amount	A moderate amount	Little	Very much	Little	Moderately	A Little	Mostly
292	1	36	Urban	preparatory and above	Self	2000	Yes	Yes	Yes	Hypertension	None	5	Yes	Yes	Yes	No	Yes	No	Never	Never	2 or less days	Bahir dar	1.89	2.91667	35	Somewhat likely	Somewhat likely	Somewhat likely	Somewhat likely	Somewhat likely	Somewhat likely	Somewhat likely	Likely	Somewhat likely	Somewhat likely	Unlikely	Unlikely	Poor	Disatisfied	Very much	Very much	Not at all	An extreme amount	Little	Little	A moderate amount	Moderately	A Little	Not at all
297	1	61	Urban	preparatory and above	Govern"t	3164	Yes	Yes	Yes	Hypertension	None	8	Yes	Yes	Never	No	Yes	No	Never	Never	2 or less days	Bahir dar	1.89	2.41667	29	Very Unlikely	Very Unlikely	Likely	Unlikely	Unlikely	Somewhat likely	Very Likely	Somewhat likely	Very Unlikely	Somewhat likely	Unlikely	Unlikely	Good	Satisified	Not at all	Little	A moderate amount	Little	Very much	A moderate amount	Little	Moderately	Mostly	Mostly
301	1	72	Urban	preparatory and above	Others	1300	Yes	Yes	Yes	Hypertension	None	3	Yes	Yes	Yes	No	Yes	No	Never	Never	2 or less days	Bahir dar	1.89	1.58333	19	Unlikely	Unlikely	Very Unlikely	Unlikely	Very Unlikely	Very Unlikely	Very Unlikely	Very Unlikely	Likely	Unlikely	Very Unlikely	Very Unlikely	Poor	Disatisfied	A moderate amount	Very much	Little	Little	Very much	Little	Little	Moderately	A Little	Not at all
302	2	60	Rural	Not read and write	Self	1000	No	No	Yes	Hypertension	None	5	No	Never	Never	No	Yes	No	Never	Never	2 or less days	Bahir dar	1.89	1.83333	22	Unlikely	Likely	Unlikely	Very Unlikely	Very Unlikely	Very Unlikely	Very Unlikely	Very Unlikely	Somewhat likely	Unlikely	Unlikely	Unlikely	Poor	Disatisfied	Very much	Very much	Not at all	Not at all	A moderate amount	Not at all	Little	Not at all	A Little	Not at all
305	2	68	Urban	Not read and write	Self	2000	No	Yes	Yes	Hypertension	None	8	No	Never	Never	Yes	Yes	No	Never	Never	2 or less days	Bahir dar	1.89	1.5	18	Very Unlikely	Very Unlikely	Unlikely	Unlikely	Very Unlikely	Very Unlikely	Very Unlikely	Very Unlikely	Somewhat likely	Unlikely	Very Unlikely	Unlikely	Very Poor	Very Disatisfied	Very much	An extreme amount	Little	A moderate amount	Little	Not at all	Little	Not at all	Not at all	Not at all
312	2	20	Rural	Primary	Others	2000	Yes	Yes	Yes	Hypertension	None	1	No	Never	Never	No	Yes	No	Never	Never	2 or less days	Bahir dar	1.89	2.33333	28	Unlikely	Somewhat likely	Unlikely	Likely	Very Unlikely	Unlikely	Likely	Unlikely	Unlikely	Very Unlikely	Somewhat likely	Unlikely	Good	Satisified	Little	An extreme amount	An extreme amount	Very much	Very much	A moderate amount	A moderate amount	Completely	Completely	Moderately
313	1	62	Rural	Not read and write	Self	1000	No	Yes	Yes	Hypertension	None	2	No	Never	Never	No	No	No	Never	Never	2 or less days	Bahir dar	1.89	1.5	18	Unlikely	Unlikely	Very Unlikely	Somewhat likely	Unlikely	Very Unlikely	Very Unlikely	Very Unlikely	Very Unlikely	Very Unlikely	Very Unlikely	Unlikely	Poor	Disatisfied	Not at all	Little	A moderate amount	A moderate amount	Little	Little	Not at all	A Little	A Little	A Little
332	1	23	Urban	Not read and write	Self	2000	Yes	Yes	Yes	Hypertension	None	5	No	Never	Never	No	No	No	Never	Never	2 or less days	Bahir dar	1.89	1.25	15	Unlikely	Unlikely	Very Unlikely	Very Unlikely	Very Unlikely	Very Unlikely	Very Unlikely	Very Unlikely	Very Unlikely	Very Unlikely	Unlikely	Very Unlikely	Poor	Disatisfied	Not at all	Not at all	Not at all	Not at all	Not at all	Not at all	Not at all	A Little	Not at all	Not at all
335	2	50	Rural	Not read and write	Self	2000	No	Yes	No	Hypertension	None	4	No	Never	Never	Yes	Yes	No	Never	Never	2 or less days	Bahir dar	1.89	1.91667	23	Unlikely	Very Unlikely	Very Unlikely	Very Unlikely	Unlikely	Unlikely	Unlikely	Unlikely	Somewhat likely	Unlikely	Likely	Very Unlikely	Good	Neither disatisified nor Satisfied	Very much	An extreme amount	A moderate amount	Very much	A moderate amount	Little	A moderate amount	Not at all	Moderately	A Little
345	1	47	Urban	Not read and write	Self	2000	No	Yes	Yes	Hypertension	None	2	No	Never	Never	No	No	No	Never	Never	2 or less days	Bahir dar	1.89	2	24	Unlikely	Unlikely	Unlikely	Unlikely	Unlikely	Unlikely	Unlikely	Unlikely	Unlikely	Unlikely	Unlikely	Unlikely	Good	Satisified	Little	Little	Little	Little	Little	Little	Little	Moderately	Moderately	Moderately
790	1	54	Urban	preparatory and above	Govern"t	6000	Yes	Yes	No	Hypertension	None	12	Yes	Yes	Never	No	Yes	No	Never	Never	Greater than 2 days	Bahir dar	1.89	2.33333	28	Somewhat likely	Somewhat likely	Unlikely	Somewhat likely	Unlikely	Somewhat likely	Unlikely	Somewhat likely	Very Unlikely	Unlikely	Somewhat likely	Very Unlikely	Poor	Disatisfied	A moderate amount	Little	Little	Little	Little	Little	Little	Mostly	Moderately	Moderately
795	1	40	Rural	Not read and write	Others	2000	No	No	Yes	Hypertension	None	6	Yes	Never	Never	No	Yes	Yes	Never	Never	Greater than 2 days	Bahir dar	1.89	2.16667	26	Unlikely	Somewhat likely	Somewhat likely	Unlikely	Likely	Likely	Unlikely	Unlikely	Very Unlikely	Very Unlikely	Very Unlikely	Very Unlikely	Good	Satisified	A moderate amount	Very much	Very much	Very much	Very much	Very much	Very much	Mostly	Mostly	Mostly
800	2	35	Urban	secondary	Govern"t	3000	No	Yes	Yes	Hypertension	None	3	No	Never	Never	No	No	No	Never	Never	2 or less days	Bahir dar	1.89	2.58333	31	Unlikely	Unlikely	Somewhat likely	Somewhat likely	Unlikely	Unlikely	Somewhat likely	Somewhat likely	Likely	Somewhat likely	Unlikely	Unlikely	Very Good	Satisified	A moderate amount	An extreme amount	An extreme amount	An extreme amount	extremely	extremely	Very much	Mostly	Moderately	Mostly
807	1	64	Urban	read and write	Others	1000	Yes	Yes	Yes	Hypertension	None	12	Yes	Yes	Never	No	No	No	Never	Never	2 or less days	Bahir dar	1.89	2.5	30	Unlikely	Somewhat likely	Unlikely	Somewhat likely	Unlikely	Unlikely	Likely	Likely	Unlikely	Unlikely	Unlikely	Unlikely	Poor	Neither disatisified nor Satisfied	Little	Little	Little	Little	Little	A moderate amount	Little	A Little	A Little	A Little
209	2	36	Urban	Primary	Self	1000	Yes	Yes	Yes	Hypertension	None	5	No	Yes	Never	No	No	No	Never	Never	2 or less days	Dessie	1.86	1.75	21	Very Unlikely	Unlikely	Very Unlikely	Very Unlikely	Unlikely	Somewhat likely	Somewhat likely	Unlikely	Very Unlikely	Very Unlikely	Somewhat likely	Very Unlikely	Very Good	Very Satisfied	Not at all	An extreme amount	An extreme amount	An extreme amount	extremely	extremely	extremely	Moderately	Completely	A Little
211	1	73	Urban	Primary	Self	1400	Yes	Yes	Yes	Hypertension	None	8	No	Never	Never	No	No	No	Never	Never	Greater than 2 days	Dessie	1.86	1.16667	14	Unlikely	Unlikely	Very Unlikely	Very Unlikely	Very Unlikely	Very Unlikely	Very Unlikely	Very Unlikely	Very Unlikely	Very Unlikely	Very Unlikely	Very Unlikely	Good	Satisified	Not at all	Very much	A moderate amount	Very much	extremely	extremely	extremely	Moderately	Moderately	Moderately
479	1	70	Urban	Not read and write	Others	2000	Yes	Yes	Yes	Hypertension	None	2	No	Yes	Yes	No	No	No	Never	Never	2 or less days	Dessie	1.86	2.66667	32	Likely	Likely	Likely	Likely	Unlikely	Unlikely	Unlikely	Unlikely	Unlikely	Unlikely	Unlikely	Unlikely	Poor	Satisified	Very much	An extreme amount	An extreme amount	An extreme amount	extremely	extremely	extremely	Moderately	Mostly	Not at all
481	1	50	Urban	Primary	Others	2000	Yes	Yes	Yes	Hypertension	None	1	No	Never	Never	No	No	No	Never	Never	2 or less days	Dessie	1.86	1.66667	20	Very Unlikely	Very Unlikely	Very Unlikely	Very Unlikely	Unlikely	Unlikely	Unlikely	Unlikely	Unlikely	Unlikely	Unlikely	Unlikely	Good	Satisified	A moderate amount	An extreme amount	An extreme amount	An extreme amount	extremely	extremely	extremely	Moderately	Mostly	Moderately
482	1	30	Urban	Primary	Self	1000	No	Yes	Yes	Hypertension	None	4	No	Never	Never	No	No	No	Never	Never	2 or less days	Dessie	1.86	2	24	Unlikely	Unlikely	Unlikely	Unlikely	Unlikely	Unlikely	Unlikely	Unlikely	Unlikely	Unlikely	Unlikely	Unlikely	Poor	Satisified	A moderate amount	An extreme amount	A moderate amount	A moderate amount	A moderate amount	A moderate amount	extremely	Moderately	Moderately	A Little
484	2	57	Rural	read and write	Govern"t	1500	Yes	Yes	Yes	Hypertension	None	6	No	Never	Never	No	No	No	Never	Never	2 or less days	Dessie	1.86	2.33333	28	Unlikely	Unlikely	Unlikely	Unlikely	Somewhat likely	Somewhat likely	Somewhat likely	Somewhat likely	Unlikely	Unlikely	Unlikely	Unlikely	Poor	Satisified	A moderate amount	An extreme amount	Little	Little	Little	Little	extremely	Moderately	Moderately	Not at all
485	2	53	Urban	read and write	Others	1000	No	Yes	Yes	Hypertension	None	2	No	Never	Never	No	No	No	Never	Never	2 or less days	Dessie	1.86	2	24	Unlikely	Unlikely	Unlikely	Unlikely	Unlikely	Unlikely	Unlikely	Unlikely	Unlikely	Unlikely	Unlikely	Unlikely	Poor	Satisified	A moderate amount	An extreme amount	A moderate amount	A moderate amount	extremely	A moderate amount	A moderate amount	Moderately	Moderately	Not at all
486	1	38	Urban	preparatory and above	Govern"t	7000	Yes	Yes	Yes	Hypertension	None	4	No	Never	Never	No	No	No	Never	Never	2 or less days	Dessie	1.86	2	24	Unlikely	Unlikely	Unlikely	Unlikely	Unlikely	Unlikely	Unlikely	Unlikely	Unlikely	Unlikely	Unlikely	Unlikely	Good	Satisified	A moderate amount	An extreme amount	Very much	Very much	Very much	Very much	extremely	Completely	Completely	Moderately
487	2	50	Urban	Not read and write	Self	1000	Yes	Yes	Yes	Hypertension	None	13	No	Never	Never	No	No	No	Never	Never	2 or less days	Dessie	1.86	2.08333	25	Unlikely	Very Unlikely	Very Unlikely	Very Unlikely	Unlikely	Unlikely	Unlikely	Unlikely	Somewhat likely	Somewhat likely	Somewhat likely	Somewhat likely	Good	Satisified	An extreme amount	An extreme amount	Very much	Very much	extremely	extremely	extremely	Moderately	Mostly	A Little
488	2	62	Rural	Not read and write	Others	1000	Yes	Yes	Yes	Hypertension	None	4	No	Never	Never	No	No	No	Never	Never	2 or less days	Dessie	1.86	2	24	Unlikely	Unlikely	Unlikely	Unlikely	Unlikely	Unlikely	Unlikely	Unlikely	Unlikely	Unlikely	Unlikely	Unlikely	Poor	Satisified	A moderate amount	An extreme amount	A moderate amount	A moderate amount	extremely	A moderate amount	extremely	Moderately	Moderately	A Little
489	2	50	Urban	read and write	Self	1000	Yes	Yes	Yes	Hypertension	None	1	No	Never	Never	No	No	No	Never	Never	2 or less days	Dessie	1.86	1.75	21	Very Unlikely	Very Unlikely	Very Unlikely	Very Unlikely	Unlikely	Unlikely	Unlikely	Unlikely	Somewhat likely	Unlikely	Somewhat likely	Very Unlikely	Poor	Satisified	A moderate amount	An extreme amount	A moderate amount	A moderate amount	extremely	A moderate amount	extremely	Moderately	Moderately	A Little
490	1	62	Urban	preparatory and above	Govern"t	6000	Yes	Yes	Yes	Hypertension	None	7	No	Never	Never	No	Yes	No	Never	Never	2 or less days	Dessie	1.86	2	24	Unlikely	Unlikely	Unlikely	Unlikely	Unlikely	Unlikely	Unlikely	Unlikely	Unlikely	Unlikely	Unlikely	Unlikely	Good	Satisified	Little	An extreme amount	A moderate amount	A moderate amount	Very much	A moderate amount	extremely	Mostly	Completely	Moderately
492	2	49	Urban	secondary	Self	1000	Yes	Yes	Yes	Hypertension	None	1	No	Never	Never	No	No	No	Never	Never	2 or less days	Dessie	1.86	1	12	Very Unlikely	Very Unlikely	Very Unlikely	Very Unlikely	Very Unlikely	Very Unlikely	Very Unlikely	Very Unlikely	Very Unlikely	Very Unlikely	Very Unlikely	Very Unlikely	Good	Satisified	Not at all	An extreme amount	An extreme amount	An extreme amount	extremely	extremely	extremely	Completely	Completely	Moderately
494	2	50	Rural	Not read and write	Others	1000	Yes	Yes	No	Hypertension	None	5	No	Never	Never	No	No	No	Never	Never	2 or less days	Dessie	1.86	2.33333	28	Unlikely	Unlikely	Unlikely	Unlikely	Somewhat likely	Somewhat likely	Somewhat likely	Somewhat likely	Unlikely	Unlikely	Unlikely	Unlikely	Poor	Neither disatisified nor Satisfied	A moderate amount	An extreme amount	A moderate amount	A moderate amount	Very much	Very much	extremely	A Little	A Little	Not at all
504	2	53	Rural	Primary	Self	1000	No	Yes	Yes	Hypertension	None	1	No	Never	Never	No	No	No	Never	Never	2 or less days	Dessie	1.86	1.66667	20	Very Unlikely	Very Unlikely	Very Unlikely	Very Unlikely	Unlikely	Unlikely	Unlikely	Unlikely	Unlikely	Unlikely	Unlikely	Unlikely	Poor	Disatisfied	Little	An extreme amount	Not at all	Little	extremely	Little	extremely	Moderately	Moderately	Not at all
272	1	70	Rural	Primary	Others	1500	Yes	Yes	No	Hypertension	None	5	No	Never	Never	No	No	No	Never	Never	2 or less days	Bahir dar	1.89	2.75	33	Somewhat likely	Somewhat likely	Unlikely	Unlikely	Somewhat likely	Unlikely	Very Likely	Somewhat likely	Likely	Unlikely	Very Unlikely	Somewhat likely	Good	Neither disatisified nor Satisfied	Little	An extreme amount	A moderate amount	Little	Not at all	A moderate amount	Very much	Moderately	A Little	Moderately
797	2	66	Urban	Not read and write	Others	2000	Yes	Yes	Yes	Hypertension	None	10	No	Never	Never	No	Yes	No	Never	Yes	Greater than 2 days	Bahir dar	1.89	2.33333	28	Unlikely	Unlikely	Somewhat likely	Somewhat likely	Unlikely	Unlikely	Somewhat likely	Somewhat likely	Unlikely	Unlikely	Unlikely	Unlikely	Good	Neither disatisified nor Satisfied	Little	Little	Little	Little	Little	Very much	Very much	Mostly	A Little	Mostly
6	2	50	Rural	Not read and write	NGO	10000	Yes	Yes	Yes	Hypertension	One	3	No	Never	Never	No	No	No	Never	Never	2 or less days	Gondar	1.87	1.66667	20	Unlikely	Unlikely	Unlikely	Unlikely	Unlikely	Unlikely	Unlikely	Unlikely	Very Unlikely	Very Unlikely	Very Unlikely	Very Unlikely	Poor	Disatisfied	Very much	Very much	Little	Little	Little	Little	Very much	A Little	A Little	Not at all
22	2	25	Urban	read and write	Self	2500	Yes	Yes	Yes	Hypertension	One	2	No	Never	Never	No	No	No	Never	Never	2 or less days	Gondar	1.87	1.5	18	Unlikely	Unlikely	Unlikely	Unlikely	Very Unlikely	Unlikely	Very Unlikely	Very Unlikely	Very Unlikely	Very Unlikely	Unlikely	Very Unlikely	Good	Satisified	Very much	An extreme amount	A moderate amount	A moderate amount	Little	A moderate amount	A moderate amount	Moderately	Mostly	Moderately
23	2	70	Urban	Not read and write	Self	11000	Yes	Yes	Yes	Hypertension	One	20	No	Never	Never	No	No	No	Never	Never	2 or less days	Gondar	1.87	2.16667	26	Somewhat likely	Unlikely	Unlikely	Very Unlikely	Unlikely	Unlikely	Unlikely	Unlikely	Somewhat likely	Unlikely	Somewhat likely	Unlikely	Nether poor nor good	Disatisfied	Very much	Very much	A moderate amount	Little	A moderate amount	A moderate amount	A moderate amount	Not at all	A Little	A Little
27	1	59	Urban	Primary	NGO	1000	Yes	Yes	Yes	Hypertension	One	7	No	Never	Never	No	No	Yes	Never	Never	2 or less days	Gondar	1.87	2	24	Unlikely	Unlikely	Unlikely	Unlikely	Somewhat likely	Somewhat likely	Somewhat likely	Somewhat likely	Very Unlikely	Very Unlikely	Very Unlikely	Very Unlikely	Nether poor nor good	Neither disatisified nor Satisfied	A moderate amount	Very much	A moderate amount	A moderate amount	A moderate amount	A moderate amount	A moderate amount	A Little	Moderately	Moderately
30	2	26	Urban	preparatory and above	Govern"t	7000	Yes	Yes	Yes	Hypertension	One	9	No	Never	Never	Yes	No	No	1 to 2 times	Never	2 or less days	Gondar	1.87	2.25	27	Very Unlikely	Somewhat likely	Unlikely	Somewhat likely	Somewhat likely	Somewhat likely	Somewhat likely	Somewhat likely	Very Unlikely	Very Unlikely	Somewhat likely	Very Unlikely	Good	Neither disatisified nor Satisfied	Little	A moderate amount	Very much	Little	A moderate amount	A moderate amount	A moderate amount	Moderately	Moderately	A Little
50	2	75	Urban	Primary	Self	2500	Yes	Yes	Yes	Hypertension	One	12	No	Never	Never	No	No	No	Never	Never	2 or less days	Gondar	1.87	1.66667	20	Unlikely	Unlikely	Unlikely	Unlikely	Unlikely	Unlikely	Unlikely	Unlikely	Very Unlikely	Very Unlikely	Very Unlikely	Very Unlikely	Poor	Disatisfied	Little	Very much	A moderate amount	A moderate amount	A moderate amount	Little	A moderate amount	A Little	A Little	A Little
59	2	55	Urban	Primary	Self	2000	Yes	Yes	Yes	Hypertension	One	4	No	Never	Never	No	Yes	No	Never	Never	2 or less days	Gondar	1.87	2	24	Unlikely	Unlikely	Unlikely	Unlikely	Somewhat likely	Somewhat likely	Somewhat likely	Somewhat likely	Very Unlikely	Very Unlikely	Very Unlikely	Very Unlikely	Poor	Disatisfied	Very much	Very much	Little	Little	Little	Little	Very much	Not at all	Moderately	A Little
61	1	30	Urban	secondary	Govern"t	1000	Yes	Yes	Yes	Hypertension	One	8	No	Never	Never	No	No	No	Never	Never	2 or less days	Gondar	1.87	1.83333	22	Unlikely	Unlikely	Unlikely	Unlikely	Unlikely	Unlikely	Somewhat likely	Somewhat likely	Very Unlikely	Very Unlikely	Very Unlikely	Very Unlikely	Good	Neither disatisified nor Satisfied	Very much	Very much	A moderate amount	A moderate amount	Little	Very much	Very much	Not at all	Moderately	A Little
74	2	52	Urban	preparatory and above	Self	5000	Yes	Yes	Yes	Hypertension	One	1	No	Never	Never	No	No	No	Never	Never	2 or less days	Gondar	1.87	2.08333	25	Unlikely	Unlikely	Unlikely	Unlikely	Unlikely	Unlikely	Somewhat likely	Unlikely	Unlikely	Unlikely	Unlikely	Unlikely	Good	Very Satisfied	Little	Very much	An extreme amount	Very much	Very much	Very much	Very much	Mostly	Mostly	Mostly
77	2	55	Rural	Not read and write	Self	1500	No	No	No	Hypertension	One	2	Yes	Never	Never	Yes	Yes	Yes	1 to 2 times	Yes	2 or less days	Gondar	1.87	2.5	30	Likely	Likely	Very Unlikely	Very Likely	Unlikely	Unlikely	Unlikely	Unlikely	Unlikely	Unlikely	Unlikely	Unlikely	Poor	Disatisfied	A moderate amount	Very much	A moderate amount	A moderate amount	A moderate amount	A moderate amount	A moderate amount	Moderately	Moderately	Moderately
78	2	36	Rural	preparatory and above	Govern"t	3000	Yes	No	No	Hypertension	One	1	No	Never	Never	Yes	No	No	Never	Never	2 or less days	Gondar	1.87	2	24	Unlikely	Unlikely	Unlikely	Unlikely	Somewhat likely	Unlikely	Somewhat likely	Unlikely	Unlikely	Unlikely	Very Unlikely	Very Unlikely	Nether poor nor good	Disatisfied	A moderate amount	A moderate amount	Little	A moderate amount	A moderate amount	Little	Very much	Moderately	A Little	Moderately
83	2	25	Urban	Primary	Others	2000	Yes	Yes	Yes	Hypertension	One	6	No	Never	Never	Yes	Yes	Yes	6 to 10 times	Yes	Greater than 2 days	Gondar	1.87	1.16667	14	Very Unlikely	Very Unlikely	Very Unlikely	Very Unlikely	Very Unlikely	Unlikely	Unlikely	Very Unlikely	Very Unlikely	Very Unlikely	Very Unlikely	Very Unlikely	Good	Very Satisfied	A moderate amount	Very much	A moderate amount	A moderate amount	A moderate amount	A moderate amount	A moderate amount	Moderately	Moderately	Moderately
667	1	45	Urban	preparatory and above	Govern"t	5000	Yes	Yes	Yes	Hypertension	One	12	No	Never	Never	No	No	No	Never	Never	2 or less days	Gondar	1.87	1.33333	16	Very Unlikely	Very Unlikely	Very Unlikely	Very Unlikely	Unlikely	Unlikely	Unlikely	Unlikely	Very Unlikely	Very Unlikely	Very Unlikely	Very Unlikely	Poor	Disatisfied	A moderate amount	A moderate amount	A moderate amount	A moderate amount	A moderate amount	A moderate amount	A moderate amount	A Little	A Little	Moderately
750	2	61	Urban	Not read and write	Others	2500	Yes	Yes	Yes	Hypertension	One	13	No	Never	Never	No	No	No	Never	Never	2 or less days	Gondar	1.87	1.33333	16	Very Unlikely	Very Unlikely	Unlikely	Unlikely	Very Unlikely	Very Unlikely	Unlikely	Very Unlikely	Unlikely	Very Unlikely	Very Unlikely	Very Unlikely	Good	Satisified	Very much	An extreme amount	Little	A moderate amount	A moderate amount	Little	Very much	Moderately	Moderately	A Little
758	2	55	Urban	preparatory and above	Self	10000	Yes	Yes	Yes	Hypertension	One	6	No	Never	Never	No	No	No	Never	Never	2 or less days	Gondar	1.87	1.16667	14	Very Unlikely	Very Unlikely	Very Unlikely	Very Unlikely	Very Unlikely	Very Unlikely	Very Unlikely	Very Unlikely	Very Unlikely	Unlikely	Unlikely	Very Unlikely	Good	Satisified	Little	Little	A moderate amount	Very much	extremely	Very much	A moderate amount	Mostly	Mostly	Completely
759	1	51	Urban	preparatory and above	Govern"t	4000	Yes	Yes	Yes	Hypertension	One	7	No	Yes	Yes	Yes	No	No	Never	Never	2 or less days	Gondar	1.87	1.33333	16	Very Unlikely	Very Unlikely	Very Unlikely	Unlikely	Very Unlikely	Very Unlikely	Unlikely	Very Unlikely	Very Unlikely	Unlikely	Unlikely	Very Unlikely	Very Good	Neither disatisified nor Satisfied	Little	Very much	Very much	An extreme amount	Very much	A moderate amount	Very much	Moderately	Mostly	Mostly
267	1	72	Urban	Primary	Govern"t	1670	Yes	Yes	Yes	Hypertension	One	20	No	Never	Never	No	Yes	No	Never	Never	2 or less days	Bahir dar	1.89	1.5	18	Very Unlikely	Very Unlikely	Unlikely	Unlikely	Very Unlikely	Very Unlikely	Unlikely	Unlikely	Unlikely	Unlikely	Very Unlikely	Very Unlikely	Nether poor nor good	Disatisfied	Little	Very much	A moderate amount	Little	Very much	A moderate amount	Little	A Little	A Little	Moderately
273	2	60	Urban	read and write	Others	1500	Yes	Yes	Yes	Hypertension	One	3	No	Never	Never	Yes	Yes	Yes	1 to 2 times	Yes	2 or less days	Bahir dar	1.89	3.08333	37	Very Likely	Somewhat likely	Unlikely	Somewhat likely	Very Unlikely	Somewhat likely	Somewhat likely	Very Likely	Somewhat likely	Unlikely	Very Likely	Unlikely	Good	Neither disatisified nor Satisfied	A moderate amount	An extreme amount	Little	Very much	Little	Little	Very much	A Little	Moderately	Moderately
277	2	60	Rural	Not read and write	Self	3000	No	No	Yes	Hypertension	One	2	No	Never	Never	No	Yes	No	Never	Never	2 or less days	Bahir dar	1.89	2.16667	26	Unlikely	Unlikely	Likely	Somewhat likely	Very Unlikely	Very Unlikely	Very Unlikely	Very Unlikely	Likely	Somewhat likely	Unlikely	Unlikely	Good	Disatisfied	Very much	An extreme amount	Little	An extreme amount	Little	Little	Little	Not at all	A Little	Moderately
278	1	45	Urban	secondary	Govern"t	6400	Yes	Yes	Yes	Hypertension	One	7	No	Never	Never	Yes	Yes	No	1 to 2 times	Never	2 or less days	Bahir dar	1.89	1.91667	23	Unlikely	Very Unlikely	Unlikely	Unlikely	Unlikely	Unlikely	Unlikely	Very Unlikely	Somewhat likely	Unlikely	Somewhat likely	Very Unlikely	Poor	Disatisfied	Not at all	A moderate amount	Little	Very much	extremely	A moderate amount	Little	Mostly	Mostly	Not at all
281	2	45	Urban	preparatory and above	Govern"t	1069	Yes	No	No	Hypertension	One	10	No	Never	Never	No	No	No	Never	Never	2 or less days	Bahir dar	1.89	2	24	Unlikely	Unlikely	Unlikely	Unlikely	Unlikely	Unlikely	Unlikely	Unlikely	Unlikely	Unlikely	Unlikely	Unlikely	Good	Disatisfied	Very much	A moderate amount	A moderate amount	A moderate amount	A moderate amount	A moderate amount	A moderate amount	Moderately	Moderately	Moderately
288	1	60	Urban	preparatory and above	Others	1500	Yes	Yes	Yes	Hypertension	One	4	No	Yes	Yes	No	No	No	Never	Never	2 or less days	Bahir dar	1.89	1.83333	22	Very Unlikely	Very Unlikely	Somewhat likely	Likely	Very Unlikely	Somewhat likely	Unlikely	Very Unlikely	Very Unlikely	Very Unlikely	Somewhat likely	Very Unlikely	Poor	Disatisfied	A moderate amount	A moderate amount	Not at all	Very much	Very much	Very much	Very much	Moderately	Moderately	A Little
293	2	58	Urban	Not read and write	Self	1000	No	Yes	Yes	Hypertension	One	1	No	Yes	Yes	No	Yes	No	Never	Never	2 or less days	Bahir dar	1.89	2.41667	29	Somewhat likely	Likely	Very Likely	Likely	Very Unlikely	Very Unlikely	Very Unlikely	Very Unlikely	Somewhat likely	Unlikely	Unlikely	Unlikely	Poor	Very Disatisfied	Very much	An extreme amount	Little	A moderate amount	Little	Little	A moderate amount	Moderately	A Little	Not at all
298	1	60	Urban	preparatory and above	Others	4700	Yes	Yes	Yes	Hypertension	One	10	No	Never	Never	Yes	Yes	No	Never	Yes	2 or less days	Bahir dar	1.89	3.16667	38	Unlikely	Somewhat likely	Somewhat likely	Likely	Unlikely	Somewhat likely	Likely	Somewhat likely	Somewhat likely	Very Likely	Likely	Unlikely	Good	Neither disatisified nor Satisfied	Little	A moderate amount	A moderate amount	Little	Very much	Little	Little	Moderately	A Little	Moderately
299	2	55	Urban	Not read and write	Self	1500	Yes	No	Yes	Hypertension	One	3	No	Never	Never	No	No	No	Never	Yes	2 or less days	Bahir dar	1.89	1.08333	13	Very Unlikely	Unlikely	Very Unlikely	Very Unlikely	Very Unlikely	Very Unlikely	Very Unlikely	Very Unlikely	Very Unlikely	Very Unlikely	Very Unlikely	Very Unlikely	Poor	Satisified	Little	Very much	An extreme amount	A moderate amount	Little	Little	Little	Moderately	Completely	A Little
317	1	65	Urban	secondary	Self	2330	Yes	No	Yes	Hypertension	One	7	No	Never	Never	No	No	No	Never	Never	2 or less days	Bahir dar	1.89	1.66667	20	Very Unlikely	Very Unlikely	Very Unlikely	Very Unlikely	Very Likely	Very Unlikely	Very Unlikely	Very Unlikely	Likely	Unlikely	Very Unlikely	Very Unlikely	Very Good	Very Disatisfied	Not at all	A moderate amount	An extreme amount	An extreme amount	extremely	extremely	extremely	Completely	Completely	Completely
320	1	66	Urban	Not read and write	Self	2000	Yes	Yes	Yes	Hypertension	One	10	No	Never	Never	Yes	Yes	No	Never	Never	2 or less days	Bahir dar	1.89	1.83333	22	Very Unlikely	Very Unlikely	Very Unlikely	Very Unlikely	Very Unlikely	Very Unlikely	Very Likely	Very Unlikely	Somewhat likely	Very Likely	Very Unlikely	Very Unlikely	Poor	Very Disatisfied	An extreme amount	An extreme amount	A moderate amount	Very much	Not at all	Little	Little	Moderately	A Little	Moderately
325	1	74	Urban	preparatory and above	Others	1800	Yes	Yes	Yes	Hypertension	One	16	No	Never	Never	Yes	No	No	Never	Never	2 or less days	Bahir dar	1.89	2	24	Very Unlikely	Unlikely	Somewhat likely	Somewhat likely	Unlikely	Very Unlikely	Unlikely	Unlikely	Somewhat likely	Unlikely	Unlikely	Very Unlikely	Nether poor nor good	Disatisfied	Very much	An extreme amount	Little	Little	A moderate amount	A moderate amount	Little	Moderately	A Little	Moderately
340	2	35	Rural	Not read and write	Self	2000	Yes	Yes	Yes	Hypertension	One	1	No	Never	Never	No	No	No	Never	Never	2 or less days	Bahir dar	1.89	1.33333	16	Very Unlikely	Very Unlikely	Very Unlikely	Very Unlikely	Very Unlikely	Very Unlikely	Very Unlikely	Very Unlikely	Unlikely	Somewhat likely	Unlikely	Very Unlikely	Very Good	Disatisfied	Very much	Very much	A moderate amount	Little	A moderate amount	A moderate amount	A moderate amount	Mostly	Mostly	Mostly
808	2	62	Urban	Not read and write	Others	2500	Yes	Yes	Yes	Hypertension	One	12	No	Never	Never	No	No	No	Never	Never	2 or less days	Bahir dar	1.89	2.16667	26	Unlikely	Unlikely	Somewhat likely	Somewhat likely	Unlikely	Unlikely	Unlikely	Unlikely	Unlikely	Unlikely	Unlikely	Unlikely	Poor	Neither disatisified nor Satisfied	Little	Little	Little	Little	Little	Little	Little	A Little	Moderately	A Little
210	1	65	Urban	Primary	Govern"t	1490	Yes	Yes	Yes	Hypertension	One	8	No	Never	Never	No	No	No	Never	Never	2 or less days	Dessie	1.86	1.33333	16	Very Unlikely	Very Unlikely	Very Unlikely	Very Unlikely	Unlikely	Unlikely	Unlikely	Unlikely	Very Unlikely	Very Unlikely	Very Unlikely	Very Unlikely	Very Poor	Satisified	Little	Very much	Very much	Very much	Very much	Very much	Very much	Moderately	A Little	A Little
212	2	45	Urban	Primary	Others	500	No	No	Yes	Hypertension	One	1	Yes	Never	Never	No	No	Yes	Never	Never	Greater than 2 days	Dessie	1.86	3.08333	37	Very Likely	Very Likely	Very Unlikely	Very Unlikely	Likely	Likely	Very Likely	Likely	Very Unlikely	Very Unlikely	Very Likely	Very Unlikely	Poor	Disatisfied	An extreme amount	An extreme amount	Not at all	Not at all	Little	A moderate amount	A moderate amount	Moderately	Moderately	Not at all
245	2	50	Rural	Not read and write	Self	1000	No	Yes	Yes	Hypertension	One	10	No	Yes	Yes	No	No	No	Never	Never	2 or less days	Dessie	1.86	1.16667	14	Unlikely	Unlikely	Very Unlikely	Very Unlikely	Very Unlikely	Very Unlikely	Very Unlikely	Very Unlikely	Very Unlikely	Very Unlikely	Very Unlikely	Very Unlikely	Good	Satisified	Very much	Very much	Very much	Very much	A moderate amount	A moderate amount	A moderate amount	Mostly	Mostly	Mostly
256	2	34	Urban	secondary	Self	3000	Yes	Yes	Yes	Hypertension	One	4	No	Never	Never	Yes	Yes	No	Never	Never	2 or less days	Dessie	1.86	1.66667	20	Very Unlikely	Very Unlikely	Very Unlikely	Very Unlikely	Unlikely	Unlikely	Unlikely	Unlikely	Unlikely	Unlikely	Unlikely	Unlikely	Nether poor nor good	Very Satisfied	An extreme amount	An extreme amount	An extreme amount	An extreme amount	Very much	Very much	Very much	Mostly	Mostly	Completely
468	2	45	Urban	preparatory and above	Govern"t	5000	Yes	No	No	Hypertension	One	2	No	Never	Never	Yes	No	No	1 to 2 times	Never	2 or less days	Dessie	1.86	2.25	27	Very Unlikely	Likely	Very Unlikely	Very Likely	Very Unlikely	Likely	Likely	Very Unlikely	Somewhat likely	Very Unlikely	Very Unlikely	Very Unlikely	Poor	Disatisfied	A moderate amount	An extreme amount	A moderate amount	Very much	Very much	extremely	extremely	Moderately	A Little	A Little
470	2	30	Rural	preparatory and above	Others	1000	Yes	Yes	No	Hypertension	One	7	No	Never	Never	No	No	No	Never	Never	2 or less days	Dessie	1.86	2	24	Unlikely	Unlikely	Unlikely	Unlikely	Somewhat likely	Somewhat likely	Somewhat likely	Somewhat likely	Very Unlikely	Very Unlikely	Very Unlikely	Very Unlikely	Poor	Disatisfied	Little	Little	Little	Little	A moderate amount	A moderate amount	extremely	Moderately	Moderately	A Little
478	2	45	Urban	Not read and write	Self	1000	No	No	Yes	Hypertension	One	7	No	Never	Never	Yes	No	No	Never	Never	2 or less days	Dessie	1.86	2.41667	29	Unlikely	Unlikely	Unlikely	Somewhat likely	Unlikely	Unlikely	Unlikely	Unlikely	Likely	Likely	Unlikely	Unlikely	Poor	Disatisfied	Little	Little	A moderate amount	A moderate amount	Very much	A moderate amount	extremely	Mostly	Mostly	A Little
491	2	39	Urban	secondary	Self	3000	Yes	Yes	Yes	Hypertension	One	2	No	Never	Never	No	No	No	Never	Never	2 or less days	Dessie	1.86	1.66667	20	Unlikely	Very Unlikely	Very Unlikely	Very Unlikely	Unlikely	Unlikely	Likely	Very Unlikely	Somewhat likely	Very Unlikely	Very Unlikely	Very Unlikely	Nether poor nor good	Satisified	Not at all	Very much	A moderate amount	Very much	extremely	A moderate amount	extremely	Moderately	Moderately	A Little
28	2	35	Urban	Primary	Self	1000	Yes	Yes	Yes	Hypertension	two or more	10	No	Never	Never	No	No	No	Never	Never	2 or less days	Gondar	1.87	1.91667	23	Unlikely	Unlikely	Unlikely	Unlikely	Unlikely	Somewhat likely	Somewhat likely	Somewhat likely	Very Unlikely	Very Unlikely	Very Unlikely	Very Unlikely	Nether poor nor good	Neither disatisified nor Satisfied	A moderate amount	Very much	A moderate amount	Little	A moderate amount	Very much	Very much	Not at all	A Little	Moderately
100	2	45	Urban	Primary	Self	1500	Yes	Yes	Yes	Hypertension	two or more	11	No	Never	Never	No	No	No	Never	Never	2 or less days	Gondar	1.87	1.83333	22	Unlikely	Unlikely	Unlikely	Unlikely	Unlikely	Unlikely	Somewhat likely	Somewhat likely	Very Unlikely	Very Unlikely	Very Unlikely	Very Unlikely	Poor	Disatisfied	An extreme amount	An extreme amount	Little	Little	Little	Little	Very much	Not at all	A Little	A Little
300	1	59	Urban	preparatory and above	Govern"t	5000	Yes	Yes	Yes	Hypertension	two or more	18	No	Never	Never	No	Yes	No	Never	Never	2 or less days	Bahir dar	1.89	2.5	30	Unlikely	Unlikely	Likely	Unlikely	Unlikely	Unlikely	Unlikely	Very Unlikely	Somewhat likely	Unlikely	Likely	Likely	Nether poor nor good	Satisified	Little	Very much	A moderate amount	Little	A moderate amount	Little	Little	A Little	Moderately	Mostly
344	1	40	Rural	Not read and write	Self	1000	Yes	No	Yes	Hypertension	two or more	10	No	Never	Never	No	Yes	Yes	1 to 2 times	Yes	2 or less days	Bahir dar	1.89	2	24	Unlikely	Unlikely	Unlikely	Unlikely	Unlikely	Unlikely	Unlikely	Unlikely	Unlikely	Unlikely	Unlikely	Unlikely	Good	Satisified	Very much	Very much	Very much	Very much	Very much	Very much	A moderate amount	Completely	Completely	Completely
346	1	30	Rural	Not read and write	Self	1000	No	Yes	Yes	Hypertension	two or more	3	No	Never	Never	No	No	No	Never	Never	2 or less days	Bahir dar	1.89	1.33333	16	Very Unlikely	Very Unlikely	Very Unlikely	Very Unlikely	Unlikely	Unlikely	Unlikely	Unlikely	Very Unlikely	Very Unlikely	Very Unlikely	Very Unlikely	Good	Satisified	A moderate amount	A moderate amount	Very much	A moderate amount	A moderate amount	A moderate amount	Very much	A Little	Not at all	Moderately
799	1	65	Urban	read and write	Others	4000	Yes	Yes	Yes	Hypertension	two or more	12	Yes	Yes	Never	No	Yes	Yes	Never	Never	Greater than 2 days	Bahir dar	1.89	1.33333	16	Unlikely	Unlikely	Unlikely	Unlikely	Very Unlikely	Very Unlikely	Very Unlikely	Very Unlikely	Very Unlikely	Very Unlikely	Very Unlikely	Very Unlikely	Poor	Neither disatisified nor Satisfied	Little	Little	Little	Little	Little	Little	Little	A Little	A Little	A Little
801	2	70	Urban	Not read and write	Others	3000	No	No	Yes	Hypertension	two or more	15	No	Never	Never	No	Yes	No	Never	Never	Greater than 2 days	Bahir dar	1.89	1.83333	22	Unlikely	Unlikely	Somewhat likely	Somewhat likely	Unlikely	Unlikely	Unlikely	Unlikely	Very Unlikely	Very Unlikely	Very Unlikely	Very Unlikely	Poor	Disatisfied	A moderate amount	Very much	Very much	Very much	A moderate amount	Very much	Very much	Mostly	Mostly	Mostly
475	2	38	Urban	Primary	NGO	1000	Yes	Yes	Yes	Hypertension	two or more	4	No	Never	Never	No	No	No	Never	Never	2 or less days	Dessie	1.86	1.66667	20	Unlikely	Unlikely	Unlikely	Unlikely	Unlikely	Unlikely	Unlikely	Unlikely	Very Unlikely	Very Unlikely	Very Unlikely	Very Unlikely	Good	Neither disatisified nor Satisfied	A moderate amount	An extreme amount	A moderate amount	A moderate amount	Very much	Very much	extremely	Moderately	Moderately	Moderately
493	1	68	Rural	Primary	Govern"t	900	Yes	No	Yes	Hypertension	two or more	11	No	Never	Never	No	No	Yes	Never	Never	2 or less days	Dessie	1.86	2.33333	28	Unlikely	Unlikely	Unlikely	Unlikely	Somewhat likely	Somewhat likely	Somewhat likely	Somewhat likely	Unlikely	Unlikely	Unlikely	Unlikely	Poor	Disatisfied	A moderate amount	An extreme amount	A moderate amount	A moderate amount	Very much	A moderate amount	extremely	Moderately	A Little	A Little
84	1	30	Rural	read and write	NGO	2000	Yes	Yes	Yes	HIV/AIDS	None	4	No	Never	Never	Yes	No	No	Never	Never	2 or less days	Gondar	1.87	1.58333	19	Unlikely	Very Unlikely	Unlikely	Unlikely	Unlikely	Unlikely	Very Unlikely	Unlikely	Very Unlikely	Unlikely	Very Unlikely	Very Unlikely	Good	Satisified	A moderate amount	An extreme amount	Very much	Very much	A moderate amount	Very much	A moderate amount	Mostly	Mostly	Moderately
670	2	36	Rural	Not read and write	Others	1000	Yes	Yes	Yes	HIV/AIDS	None	4	No	Never	Never	No	No	No	Never	Never	2 or less days	Gondar	1.87	1.33333	16	Very Unlikely	Very Unlikely	Very Unlikely	Very Unlikely	Very Unlikely	Very Unlikely	Very Unlikely	Very Unlikely	Unlikely	Unlikely	Unlikely	Unlikely	Nether poor nor good	Neither disatisified nor Satisfied	Little	Little	Little	Little	Little	A moderate amount	A moderate amount	Moderately	Moderately	A Little
495	2	23	Urban	Primary	Others	1000	Yes	Yes	Yes	HIV/AIDS	None	8	No	Never	Never	No	No	No	Never	Never	2 or less days	Dessie	1.86	2.66667	32	Unlikely	Unlikely	Unlikely	Unlikely	Likely	Likely	Likely	Likely	Unlikely	Unlikely	Unlikely	Unlikely	Poor	Disatisfied	Little	An extreme amount	Little	Little	Little	Little	extremely	Moderately	A Little	A Little
49	1	42	Urban	Primary	Others	500	Yes	No	Yes	DM	None	9	Yes	Never	Never	No	Yes	Yes	Never	Never	2 or less days	Gondar	1.87	2	24	Somewhat likely	Very Unlikely	Very Unlikely	Somewhat likely	Somewhat likely	Somewhat likely	Somewhat likely	Somewhat likely	Very Unlikely	Very Unlikely	Very Unlikely	Very Unlikely	Poor	Disatisfied	Very much	Very much	Little	Little	Little	Little	Very much	Moderately	Moderately	A Little
2	1	36	Urban	read and write	Self	2000	Yes	Yes	Yes	DM	None	5	No	Never	Never	No	No	No	Never	Never	2 or less days	Gondar	1.87	2	24	Unlikely	Unlikely	Unlikely	Unlikely	Somewhat likely	Somewhat likely	Somewhat likely	Somewhat likely	Very Unlikely	Very Unlikely	Very Unlikely	Very Unlikely	Poor	Disatisfied	Very much	Very much	Not at all	A moderate amount	Little	Little	Very much	Not at all	A Little	Moderately
3	2	50	Urban	Primary	Self	5000	Yes	Yes	Yes	DM	None	17	No	Never	Never	No	No	No	Never	Never	2 or less days	Gondar	1.87	1.66667	20	Unlikely	Unlikely	Unlikely	Unlikely	Unlikely	Unlikely	Unlikely	Unlikely	Very Unlikely	Very Unlikely	Very Unlikely	Very Unlikely	Nether poor nor good	Disatisfied	Very much	Very much	Very much	Very much	Very much	Very much	Very much	A Little	A Little	Moderately
8	2	40	Urban	read and write	NGO	2000	Yes	Yes	Yes	DM	None	4	No	Never	Never	No	No	No	Never	Never	2 or less days	Gondar	1.87	1.91667	23	Very Unlikely	Unlikely	Unlikely	Unlikely	Somewhat likely	Somewhat likely	Somewhat likely	Somewhat likely	Very Unlikely	Very Unlikely	Very Unlikely	Very Unlikely	Nether poor nor good	Disatisfied	Very much	Very much	Little	Little	Little	Little	A moderate amount	Moderately	Moderately	A Little
12	2	60	Urban	preparatory and above	Govern"t	4000	Yes	Yes	Yes	DM	None	1	No	Never	Never	No	No	No	Never	Never	2 or less days	Gondar	1.87	2.08333	25	Unlikely	Somewhat likely	Unlikely	Unlikely	Unlikely	Unlikely	Unlikely	Unlikely	Unlikely	Unlikely	Unlikely	Unlikely	Nether poor nor good	Neither disatisified nor Satisfied	A moderate amount	Very much	A moderate amount	A moderate amount	A moderate amount	A moderate amount	A moderate amount	Moderately	Completely	Moderately
15	2	60	Urban	read and write	Self	3000	Yes	Yes	Yes	DM	None	10	No	Never	Never	No	No	No	Never	Never	2 or less days	Gondar	1.87	1.58333	19	Very Unlikely	Very Unlikely	Very Unlikely	Very Unlikely	Unlikely	Somewhat likely	Somewhat likely	Somewhat likely	Very Unlikely	Very Unlikely	Very Unlikely	Very Unlikely	Nether poor nor good	Disatisfied	Very much	Very much	Little	Little	Little	Little	Little	A Little	A Little	Moderately
17	2	50	Urban	read and write	Self	5000	Yes	Yes	Yes	DM	None	10	No	Never	Never	No	No	No	Never	Never	2 or less days	Gondar	1.87	1.58333	19	Very Unlikely	Very Unlikely	Very Unlikely	Very Unlikely	Unlikely	Somewhat likely	Somewhat likely	Somewhat likely	Very Unlikely	Very Unlikely	Very Unlikely	Very Unlikely	Nether poor nor good	Disatisfied	Very much	Very much	Little	Little	Little	Little	Very much	Moderately	A Little	A Little
18	1	52	Urban	read and write	Govern"t	12000	Yes	Yes	Yes	DM	None	6	No	Never	Never	No	No	No	Never	Never	2 or less days	Gondar	1.87	1.91667	23	Unlikely	Unlikely	Unlikely	Unlikely	Somewhat likely	Somewhat likely	Somewhat likely	Unlikely	Very Unlikely	Very Unlikely	Very Unlikely	Very Unlikely	Poor	Satisified	Very much	Very much	Little	A moderate amount	A moderate amount	A moderate amount	A moderate amount	A Little	A Little	A Little
20	1	50	Rural	Not read and write	Self	10000	Yes	Yes	Yes	DM	None	10	No	Never	Never	Yes	No	No	Never	Never	2 or less days	Gondar	1.87	1.66667	20	Unlikely	Unlikely	Unlikely	Unlikely	Unlikely	Unlikely	Unlikely	Unlikely	Very Unlikely	Very Unlikely	Very Unlikely	Very Unlikely	Poor	Disatisfied	A moderate amount	Very much	Little	A moderate amount	A moderate amount	A moderate amount	Very much	Moderately	Moderately	A Little
35	1	60	Urban	preparatory and above	Self	2000	Yes	Yes	Yes	DM	None	8	No	Never	Never	No	No	No	Never	Never	2 or less days	Gondar	1.87	2	24	Unlikely	Unlikely	Unlikely	Unlikely	Somewhat likely	Somewhat likely	Somewhat likely	Somewhat likely	Very Unlikely	Very Unlikely	Very Unlikely	Very Unlikely	Good	Disatisfied	Very much	Very much	Little	Little	Little	Little	A moderate amount	A Little	Moderately	Moderately
38	2	50	Urban	Not read and write	Govern"t	1000	Yes	Yes	Yes	DM	None	2	No	Never	Never	No	No	No	Never	Never	2 or less days	Gondar	1.87	2	24	Unlikely	Unlikely	Unlikely	Unlikely	Somewhat likely	Somewhat likely	Somewhat likely	Somewhat likely	Very Unlikely	Very Unlikely	Very Unlikely	Very Unlikely	Poor	Disatisfied	Very much	Very much	Little	A moderate amount	A moderate amount	A moderate amount	Very much	A Little	A Little	A Little
39	2	70	Urban	secondary	Self	3000	Yes	Yes	Yes	DM	None	8	No	Never	Never	No	No	No	Never	Never	2 or less days	Gondar	1.87	2	24	Unlikely	Unlikely	Unlikely	Unlikely	Somewhat likely	Somewhat likely	Somewhat likely	Somewhat likely	Very Unlikely	Very Unlikely	Very Unlikely	Very Unlikely	Good	Disatisfied	Very much	Very much	Little	Little	Little	Little	Very much	Moderately	A Little	Moderately
41	2	27	Rural	read and write	Self	1000	Yes	Yes	Yes	DM	None	8	No	Never	Never	Yes	Yes	No	Never	Never	2 or less days	Gondar	1.87	1.58333	19	Somewhat likely	Very Unlikely	Very Unlikely	Unlikely	Unlikely	Unlikely	Unlikely	Unlikely	Very Unlikely	Very Unlikely	Very Unlikely	Very Unlikely	Poor	Neither disatisified nor Satisfied	Very much	Very much	A moderate amount	A moderate amount	A moderate amount	A moderate amount	Very much	Not at all	Not at all	Moderately
42	2	65	Urban	Primary	NGO	3000	Yes	Yes	Yes	DM	None	8	No	Never	Never	No	No	No	Never	Never	2 or less days	Gondar	1.87	1.91667	23	Unlikely	Unlikely	Unlikely	Unlikely	Unlikely	Somewhat likely	Somewhat likely	Somewhat likely	Very Unlikely	Very Unlikely	Very Unlikely	Very Unlikely	Good	Satisified	A moderate amount	A moderate amount	A moderate amount	A moderate amount	A moderate amount	A moderate amount	Very much	Moderately	Moderately	Moderately
44	2	40	Urban	Primary	Self	500	Yes	Yes	Yes	DM	None	10	No	Never	Never	No	No	No	Never	Never	2 or less days	Gondar	1.87	1.66667	20	Unlikely	Unlikely	Unlikely	Unlikely	Unlikely	Unlikely	Unlikely	Unlikely	Very Unlikely	Very Unlikely	Very Unlikely	Very Unlikely	Poor	Disatisfied	Very much	Very much	Very much	Very much	Very much	Very much	Very much	Not at all	A Little	A Little
45	1	22	Urban	secondary	Others	1000	Yes	Yes	Yes	DM	None	2	No	Never	Never	No	No	No	Never	Never	2 or less days	Gondar	1.87	1.83333	22	Unlikely	Unlikely	Unlikely	Unlikely	Unlikely	Unlikely	Somewhat likely	Somewhat likely	Very Unlikely	Very Unlikely	Very Unlikely	Very Unlikely	Nether poor nor good	Neither disatisified nor Satisfied	A moderate amount	Very much	A moderate amount	A moderate amount	A moderate amount	A moderate amount	Very much	Moderately	Moderately	Moderately
51	2	69	Urban	secondary	Self	3000	Yes	Yes	Yes	DM	None	11	No	Never	Never	No	No	No	Never	Never	2 or less days	Gondar	1.87	1.66667	20	Unlikely	Unlikely	Unlikely	Unlikely	Unlikely	Unlikely	Unlikely	Unlikely	Very Unlikely	Very Unlikely	Very Unlikely	Very Unlikely	Poor	Disatisfied	Very much	Very much	A moderate amount	A moderate amount	A moderate amount	A moderate amount	Very much	A Little	A Little	A Little
56	1	32	Urban	secondary	Self	2000	Yes	Yes	Yes	DM	None	2	Yes	Never	Never	No	No	No	Never	Never	2 or less days	Gondar	1.87	2.33333	28	Unlikely	Unlikely	Unlikely	Unlikely	Somewhat likely	Somewhat likely	Somewhat likely	Somewhat likely	Unlikely	Unlikely	Unlikely	Unlikely	Good	Satisified	Not at all	Very much	Very much	Very much	Very much	Very much	Very much	Mostly	Mostly	Mostly
58	2	40	Urban	read and write	Self	2500	Yes	Yes	Yes	DM	None	13	No	Never	Never	No	Yes	No	1 to 2 times	Never	2 or less days	Gondar	1.87	2.08333	25	Unlikely	Unlikely	Unlikely	Unlikely	Unlikely	Somewhat likely	Unlikely	Unlikely	Unlikely	Unlikely	Unlikely	Unlikely	Very Poor	Neither disatisified nor Satisfied	A moderate amount	A moderate amount	Little	Little	Little	Little	Little	A Little	A Little	Not at all
60	2	53	Urban	Primary	Self	1000	Yes	Yes	Yes	DM	None	8	No	Never	Never	No	Yes	No	Never	Never	2 or less days	Gondar	1.87	2.5	30	Somewhat likely	Unlikely	Unlikely	Very Unlikely	Unlikely	Somewhat likely	Likely	Somewhat likely	Unlikely	Somewhat likely	Unlikely	Somewhat likely	Good	Disatisfied	A moderate amount	Very much	A moderate amount	A moderate amount	A moderate amount	Little	Little	Moderately	Mostly	A Little
62	2	50	Urban	Not read and write	Others	1000	Yes	Yes	Yes	DM	None	6	No	Never	Never	Yes	No	No	Never	Never	2 or less days	Gondar	1.87	2	24	Unlikely	Unlikely	Unlikely	Unlikely	Somewhat likely	Somewhat likely	Somewhat likely	Somewhat likely	Very Unlikely	Very Unlikely	Very Unlikely	Very Unlikely	Poor	Disatisfied	A moderate amount	Very much	Little	Little	Little	Little	A moderate amount	A Little	Moderately	A Little
63	2	50	Urban	Not read and write	Self	500	Yes	Yes	Yes	DM	None	1	No	Never	Never	No	No	No	Never	Never	2 or less days	Gondar	1.87	2	24	Unlikely	Very Unlikely	Very Unlikely	Unlikely	Somewhat likely	Somewhat likely	Somewhat likely	Very Likely	Very Unlikely	Very Unlikely	Very Unlikely	Very Unlikely	Poor	Disatisfied	A moderate amount	Very much	Little	Little	Little	Little	A moderate amount	Not at all	A Little	A Little
65	1	40	Urban	read and write	NGO	4000	Yes	Yes	Yes	DM	None	5	No	Never	Never	No	No	No	Never	Never	2 or less days	Gondar	1.87	1.91667	23	Unlikely	Unlikely	Unlikely	Unlikely	Unlikely	Somewhat likely	Somewhat likely	Somewhat likely	Very Unlikely	Very Unlikely	Very Unlikely	Very Unlikely	Nether poor nor good	Neither disatisified nor Satisfied	An extreme amount	Very much	A moderate amount	Little	A moderate amount	Little	Very much	A Little	A Little	A Little
66	1	29	Urban	read and write	NGO	1500	Yes	Yes	Yes	DM	None	2	No	Never	Never	No	No	Yes	Never	Never	2 or less days	Gondar	1.87	1.66667	20	Unlikely	Unlikely	Unlikely	Unlikely	Unlikely	Unlikely	Unlikely	Unlikely	Very Unlikely	Very Unlikely	Very Unlikely	Very Unlikely	Nether poor nor good	Neither disatisified nor Satisfied	A moderate amount	A moderate amount	A moderate amount	A moderate amount	A moderate amount	A moderate amount	A moderate amount	A Little	Moderately	A Little
68	1	51	Urban	Primary	NGO	3000	Yes	Yes	Yes	DM	None	1	No	Never	Never	No	No	No	Never	Never	2 or less days	Gondar	1.87	2	24	Unlikely	Unlikely	Unlikely	Unlikely	Somewhat likely	Somewhat likely	Somewhat likely	Somewhat likely	Very Unlikely	Very Unlikely	Very Unlikely	Very Unlikely	Poor	Disatisfied	Very much	Very much	A moderate amount	A moderate amount	A moderate amount	A moderate amount	Very much	Not at all	Moderately	A Little
69	1	50	Urban	preparatory and above	NGO	3000	Yes	Yes	Yes	DM	None	4	No	Never	Never	No	No	No	Never	Never	2 or less days	Gondar	1.87	1.83333	22	Unlikely	Unlikely	Unlikely	Unlikely	Unlikely	Unlikely	Somewhat likely	Somewhat likely	Very Unlikely	Very Unlikely	Very Unlikely	Very Unlikely	Good	Satisified	A moderate amount	A moderate amount	A moderate amount	A moderate amount	A moderate amount	A moderate amount	A moderate amount	Moderately	Moderately	Moderately
70	2	59	Rural	Primary	Self	2000	Yes	Yes	Yes	DM	None	7	No	Never	Never	Yes	No	No	Never	Never	Greater than 2 days	Gondar	1.87	1.83333	22	Unlikely	Unlikely	Unlikely	Unlikely	Somewhat likely	Unlikely	Somewhat likely	Unlikely	Very Unlikely	Very Unlikely	Very Unlikely	Very Unlikely	Nether poor nor good	Disatisfied	A moderate amount	An extreme amount	A moderate amount	A moderate amount	A moderate amount	A moderate amount	Very much	Not at all	Moderately	Not at all
72	1	19	Urban	secondary	Others	500	Yes	Yes	Yes	DM	None	1	No	Never	Never	No	No	No	Never	Never	2 or less days	Gondar	1.87	1	12	Very Unlikely	Very Unlikely	Very Unlikely	Very Unlikely	Very Unlikely	Very Unlikely	Very Unlikely	Very Unlikely	Very Unlikely	Very Unlikely	Very Unlikely	Very Unlikely	Poor	Disatisfied	Little	Very much	A moderate amount	A moderate amount	A moderate amount	A moderate amount	A moderate amount	Moderately	Moderately	Moderately
73	1	29	Urban	Primary	Self	1000	Yes	Yes	Yes	DM	None	6	No	Never	Never	No	No	No	Never	Never	2 or less days	Gondar	1.87	1.83333	22	Unlikely	Unlikely	Unlikely	Unlikely	Unlikely	Unlikely	Somewhat likely	Somewhat likely	Very Unlikely	Very Unlikely	Very Unlikely	Very Unlikely	Nether poor nor good	Disatisfied	A moderate amount	Very much	A moderate amount	A moderate amount	A moderate amount	A moderate amount	Very much	Moderately	Moderately	Moderately
75	1	47	Urban	preparatory and above	Govern"t	7000	Yes	Yes	Yes	DM	None	2	No	Never	Never	No	No	No	Never	Never	2 or less days	Gondar	1.87	1	12	Very Unlikely	Very Unlikely	Very Unlikely	Very Unlikely	Very Unlikely	Very Unlikely	Very Unlikely	Very Unlikely	Very Unlikely	Very Unlikely	Very Unlikely	Very Unlikely	Very Good	Very Satisfied	Very much	Very much	Very much	Very much	Very much	Very much	Very much	Mostly	Mostly	Mostly
79	1	18	Urban	Primary	Self	500	Yes	Yes	Yes	DM	None	11	No	Never	Never	No	No	No	Never	Never	2 or less days	Gondar	1.87	1.33333	16	Very Unlikely	Very Unlikely	Very Unlikely	Very Unlikely	Unlikely	Unlikely	Unlikely	Unlikely	Very Unlikely	Very Unlikely	Very Unlikely	Very Unlikely	Good	Disatisfied	A moderate amount	Very much	A moderate amount	Little	Little	Little	Very much	Moderately	Moderately	Moderately
82	1	23	Rural	read and write	Others	1500	Yes	Yes	Yes	DM	None	10	No	Never	Never	No	Yes	Yes	1 to 2 times	Yes	Greater than 2 days	Gondar	1.87	1.5	18	Very Unlikely	Very Unlikely	Very Unlikely	Very Unlikely	Unlikely	Unlikely	Very Unlikely	Very Unlikely	Somewhat likely	Very Unlikely	Somewhat likely	Very Unlikely	Nether poor nor good	Very Disatisfied	A moderate amount	Very much	A moderate amount	Very much	A moderate amount	A moderate amount	A moderate amount	A Little	A Little	A Little
85	1	59	Urban	secondary	Self	10000	Yes	No	Yes	DM	None	2	No	Never	Never	Yes	No	No	Never	Never	2 or less days	Gondar	1.87	1.83333	22	Very Unlikely	Unlikely	Unlikely	Unlikely	Unlikely	Unlikely	Unlikely	Somewhat likely	Somewhat likely	Very Unlikely	Very Unlikely	Very Unlikely	Good	Neither disatisified nor Satisfied	Little	Very much	An extreme amount	Very much	A moderate amount	Very much	Very much	Mostly	Mostly	Moderately
88	1	53	Rural	Primary	NGO	2500	Yes	Yes	Yes	DM	None	1	No	Never	Never	No	No	No	Never	Never	2 or less days	Gondar	1.87	1.91667	23	Unlikely	Unlikely	Unlikely	Unlikely	Unlikely	Somewhat likely	Somewhat likely	Somewhat likely	Very Unlikely	Very Unlikely	Very Unlikely	Very Unlikely	Good	Disatisfied	Very much	Very much	Little	Little	Little	Little	A moderate amount	A Little	Moderately	Moderately
89	2	32	Urban	Primary	NGO	2000	Yes	Yes	Yes	DM	None	8	No	Never	Never	No	No	Yes	Never	Never	2 or less days	Gondar	1.87	1.66667	20	Unlikely	Unlikely	Unlikely	Unlikely	Unlikely	Unlikely	Unlikely	Unlikely	Very Unlikely	Very Unlikely	Very Unlikely	Very Unlikely	Poor	Disatisfied	A moderate amount	Very much	Little	Little	A moderate amount	A moderate amount	Very much	Moderately	Moderately	A Little
90	2	46	Urban	Primary	Self	2000	Yes	Yes	Yes	DM	None	8	No	Never	Never	Yes	No	No	Never	Never	2 or less days	Gondar	1.87	1.66667	20	Unlikely	Unlikely	Unlikely	Unlikely	Unlikely	Unlikely	Unlikely	Unlikely	Very Unlikely	Very Unlikely	Very Unlikely	Very Unlikely	Poor	Disatisfied	A moderate amount	Very much	A moderate amount	Little	A moderate amount	A moderate amount	Very much	Not at all	Not at all	Not at all
91	1	25	Urban	preparatory and above	Govern"t	1700	Yes	No	No	DM	None	8	No	Never	Never	Yes	Yes	Yes	1 to 2 times	Never	2 or less days	Gondar	1.87	2.5	30	Somewhat likely	Unlikely	Unlikely	Unlikely	Unlikely	Likely	Likely	Somewhat likely	Very Unlikely	Unlikely	Somewhat likely	Unlikely	Good	Disatisfied	A moderate amount	A moderate amount	Very much	A moderate amount	Very much	A moderate amount	Little	Moderately	A Little	A Little
92	1	50	Urban	read and write	Self	1000	Yes	Yes	Yes	DM	None	12	No	Never	Never	No	No	No	Never	Never	2 or less days	Gondar	1.87	1.66667	20	Unlikely	Unlikely	Unlikely	Unlikely	Unlikely	Unlikely	Unlikely	Unlikely	Very Unlikely	Very Unlikely	Very Unlikely	Very Unlikely	Poor	Satisified	Very much	Very much	A moderate amount	A moderate amount	A moderate amount	A moderate amount	Very much	A Little	A Little	Moderately
94	2	45	Urban	Primary	Self	500	Yes	Yes	Yes	DM	None	1	No	Never	Never	No	No	No	Never	Never	2 or less days	Gondar	1.87	2	24	Unlikely	Unlikely	Unlikely	Unlikely	Somewhat likely	Somewhat likely	Somewhat likely	Somewhat likely	Very Unlikely	Very Unlikely	Very Unlikely	Very Unlikely	Nether poor nor good	Neither disatisified nor Satisfied	A moderate amount	Very much	A moderate amount	A moderate amount	A moderate amount	A moderate amount	Very much	A Little	Moderately	Moderately
95	1	19	Urban	secondary	Others	500	Yes	Yes	Yes	DM	None	1	No	Never	Never	No	No	No	Never	Never	2 or less days	Gondar	1.87	1.75	21	Unlikely	Unlikely	Unlikely	Unlikely	Unlikely	Unlikely	Unlikely	Somewhat likely	Very Unlikely	Very Unlikely	Very Unlikely	Very Unlikely	Nether poor nor good	Neither disatisified nor Satisfied	A moderate amount	Very much	A moderate amount	A moderate amount	A moderate amount	A moderate amount	Very much	Moderately	Moderately	Moderately
99	2	48	Urban	read and write	NGO	3000	Yes	Yes	Yes	DM	None	6	No	Never	Never	No	No	No	Never	Never	2 or less days	Gondar	1.87	1.83333	22	Unlikely	Unlikely	Unlikely	Unlikely	Unlikely	Somewhat likely	Unlikely	Somewhat likely	Very Unlikely	Very Unlikely	Very Unlikely	Very Unlikely	Nether poor nor good	Disatisfied	A moderate amount	Very much	A moderate amount	A moderate amount	A moderate amount	A moderate amount	A moderate amount	A Little	Moderately	A Little
105	2	45	Rural	read and write	Self	2000	Yes	Yes	Yes	DM	None	2	No	Never	Never	No	No	No	Never	Never	2 or less days	Gondar	1.87	1.33333	16	Very Unlikely	Very Unlikely	Very Unlikely	Very Unlikely	Unlikely	Unlikely	Unlikely	Unlikely	Very Unlikely	Very Unlikely	Very Unlikely	Very Unlikely	Good	Satisified	A moderate amount	A moderate amount	A moderate amount	A moderate amount	Very much	Very much	Very much	Mostly	Mostly	Mostly
296	1	41	Urban	preparatory and above	Govern"t	4867	Yes	Yes	Yes	DM	None	4	No	Never	Never	Yes	Yes	No	Never	Never	Greater than 2 days	Gondar	1.87	1.66667	20	Unlikely	Unlikely	Unlikely	Very Unlikely	Unlikely	Very Unlikely	Unlikely	Very Unlikely	Unlikely	Very Unlikely	Unlikely	Unlikely	Nether poor nor good	Disatisfied	Not at all	A moderate amount	A moderate amount	Little	extremely	Very much	Little	Mostly	Completely	Moderately
637	2	63	Urban	preparatory and above	Govern"t	6187	Yes	Yes	Yes	DM	None	8	No	Never	Never	No	No	No	Never	Never	2 or less days	Gondar	1.87	1.58333	19	Unlikely	Unlikely	Very Unlikely	Very Unlikely	Unlikely	Unlikely	Very Unlikely	Somewhat likely	Very Unlikely	Unlikely	Very Unlikely	Very Unlikely	Good	Satisified	A moderate amount	Very much	Very much	A moderate amount	Very much	Very much	extremely	Mostly	Moderately	Completely
641	1	35	Urban	Primary	Self	2000	Yes	Yes	Yes	DM	None	10	No	Never	Never	No	No	No	Never	Never	2 or less days	Gondar	1.87	2.08333	25	Unlikely	Unlikely	Unlikely	Unlikely	Unlikely	Somewhat likely	Somewhat likely	Very Likely	Very Unlikely	Very Unlikely	Very Unlikely	Very Unlikely	Good	Disatisfied	Very much	Very much	Little	Little	Little	Little	Very much	A Little	A Little	A Little
643	1	22	Rural	Not read and write	Others	500	No	Yes	Yes	DM	None	4	No	Never	Never	No	No	Yes	Never	Never	2 or less days	Gondar	1.87	2	24	Somewhat likely	Somewhat likely	Likely	Somewhat likely	Very Unlikely	Very Unlikely	Very Unlikely	Very Unlikely	Unlikely	Very Unlikely	Unlikely	Unlikely	Good	Neither disatisified nor Satisfied	A moderate amount	Very much	A moderate amount	A moderate amount	A moderate amount	A moderate amount	A moderate amount	Moderately	Moderately	Moderately
652	1	45	Urban	Not read and write	Others	1000	Yes	Yes	Yes	DM	None	6	No	Never	Never	No	No	No	Never	Never	2 or less days	Gondar	1.87	1.58333	19	Unlikely	Unlikely	Very Unlikely	Very Unlikely	Very Unlikely	Very Unlikely	Very Unlikely	Unlikely	Unlikely	Unlikely	Unlikely	Unlikely	Nether poor nor good	Neither disatisified nor Satisfied	Very much	Very much	Very much	Very much	Very much	Little	Little	A Little	A Little	A Little
656	2	45	Urban	read and write	Govern"t	1000	Yes	Yes	No	DM	None	10	No	Never	Never	No	No	No	Never	Never	2 or less days	Gondar	1.87	1.33333	16	Unlikely	Unlikely	Unlikely	Unlikely	Very Unlikely	Very Unlikely	Very Unlikely	Very Unlikely	Very Unlikely	Very Unlikely	Very Unlikely	Very Unlikely	Poor	Disatisfied	A moderate amount	A moderate amount	A moderate amount	A moderate amount	A moderate amount	Very much	Very much	Mostly	A Little	A Little
658	1	28	Urban	preparatory and above	Govern"t	2000	Yes	Yes	Yes	DM	None	4	No	Yes	Never	No	No	No	Never	Never	2 or less days	Gondar	1.87	1.33333	16	Very Unlikely	Very Unlikely	Very Unlikely	Very Unlikely	Unlikely	Unlikely	Unlikely	Unlikely	Very Unlikely	Very Unlikely	Very Unlikely	Very Unlikely	Nether poor nor good	Neither disatisified nor Satisfied	Little	Little	Little	Little	Little	A moderate amount	A moderate amount	Moderately	Moderately	Moderately
660	1	43	Rural	Not read and write	Others	1000	No	No	No	DM	None	7	No	Yes	Yes	No	No	No	Never	Never	2 or less days	Gondar	1.87	1.5	18	Unlikely	Unlikely	Unlikely	Unlikely	Very Unlikely	Very Unlikely	Very Unlikely	Very Unlikely	Very Unlikely	Very Unlikely	Unlikely	Unlikely	Poor	Disatisfied	Not at all	Not at all	Not at all	Not at all	Not at all	Little	Little	A Little	A Little	A Little
661	1	34	Rural	read and write	Others	1000	Yes	Yes	Yes	DM	None	6	No	Never	Never	No	Yes	No	1 to 2 times	Yes	Greater than 2 days	Gondar	1.87	1.33333	16	Very Unlikely	Very Unlikely	Very Unlikely	Very Unlikely	Unlikely	Unlikely	Unlikely	Unlikely	Very Unlikely	Very Unlikely	Very Unlikely	Very Unlikely	Poor	Disatisfied	A moderate amount	A moderate amount	A moderate amount	A moderate amount	A moderate amount	Little	Little	A Little	Moderately	Moderately
666	1	46	Urban	Not read and write	Others	1000	Yes	No	No	DM	None	6	No	Never	Never	No	No	No	Never	Never	2 or less days	Gondar	1.87	1.5	18	Unlikely	Unlikely	Unlikely	Unlikely	Very Unlikely	Very Unlikely	Very Unlikely	Very Unlikely	Very Unlikely	Very Unlikely	Unlikely	Unlikely	Good	Satisified	A moderate amount	A moderate amount	A moderate amount	A moderate amount	A moderate amount	A moderate amount	A moderate amount	Moderately	Moderately	Moderately
746	2	36	Urban	preparatory and above	Govern"t	4500	Yes	Yes	Yes	DM	None	1	No	Never	Never	No	No	No	Never	Never	2 or less days	Gondar	1.87	1.58333	19	Unlikely	Very Unlikely	Very Unlikely	Unlikely	Unlikely	Unlikely	Very Unlikely	Unlikely	Very Unlikely	Very Unlikely	Unlikely	Unlikely	Good	Satisified	A moderate amount	An extreme amount	Very much	Very much	A moderate amount	Very much	A moderate amount	Completely	Completely	Completely
747	1	20	Urban	secondary	Self	1500	Yes	Yes	Yes	DM	None	1	No	Yes	Yes	No	No	No	Never	Never	2 or less days	Gondar	1.87	1.91667	23	Very Unlikely	Unlikely	Unlikely	Unlikely	Unlikely	Unlikely	Unlikely	Unlikely	Unlikely	Unlikely	Unlikely	Unlikely	Good	Satisified	Not at all	A moderate amount	Very much	Very much	Very much	Very much	Very much	Mostly	Mostly	Moderately
751	2	47	Rural	Not read and write	Others	500	Yes	Yes	Yes	DM	None	2	No	Never	Never	No	No	No	Never	Never	2 or less days	Gondar	1.87	1.91667	23	Unlikely	Somewhat likely	Unlikely	Unlikely	Very Unlikely	Very Unlikely	Unlikely	Unlikely	Unlikely	Unlikely	Unlikely	Unlikely	Nether poor nor good	Satisified	Little	Very much	A moderate amount	Very much	A moderate amount	A moderate amount	A moderate amount	Mostly	Mostly	Moderately
268	1	28	Urban	preparatory and above	Self	2100	Yes	No	Yes	DM	None	5	No	Never	Never	No	Yes	No	Never	Never	2 or less days	Bahir dar	1.89	1.91667	23	Unlikely	Unlikely	Likely	Somewhat likely	Very Unlikely	Very Unlikely	Very Unlikely	Very Unlikely	Unlikely	Very Unlikely	Somewhat likely	Unlikely	Very Poor	Very Disatisfied	An extreme amount	An extreme amount	Not at all	Very much	A moderate amount	Not at all	Little	Not at all	A Little	Not at all
274	1	29	Urban	preparatory and above	Govern"t	3000	Yes	No	Yes	DM	None	5	Yes	Never	Never	Yes	Yes	Yes	1 to 2 times	Yes	2 or less days	Bahir dar	1.89	3.16667	38	Somewhat likely	Very Likely	Very Likely	Somewhat likely	Somewhat likely	Unlikely	Very Likely	Somewhat likely	Unlikely	Somewhat likely	Unlikely	Unlikely	Good	Neither disatisified nor Satisfied	A moderate amount	Very much	Little	An extreme amount	Little	A moderate amount	Little	Moderately	A Little	Moderately
284	1	52	Urban	preparatory and above	Self	4000	Yes	Yes	No	DM	None	7	No	Never	Never	No	No	No	Never	Never	2 or less days	Bahir dar	1.89	2.75	33	Somewhat likely	Somewhat likely	Unlikely	Unlikely	Somewhat likely	Unlikely	Very Likely	Somewhat likely	Likely	Unlikely	Very Unlikely	Somewhat likely	Good	Neither disatisified nor Satisfied	Little	An extreme amount	A moderate amount	Little	Not at all	A moderate amount	Very much	Moderately	A Little	Moderately
290	1	42	Urban	preparatory and above	Self	6000	Yes	No	Yes	DM	None	6	No	Never	Never	Yes	Yes	Yes	1 to 2 times	Never	Greater than 2 days	Bahir dar	1.89	2.25	27	Unlikely	Unlikely	Unlikely	Unlikely	Unlikely	Unlikely	Unlikely	Unlikely	Unlikely	Unlikely	Very Likely	Unlikely	Good	Disatisfied	Little	Very much	Very much	A moderate amount	A moderate amount	A moderate amount	A moderate amount	Completely	Mostly	Moderately
306	2	51	Urban	Primary	NGO	2000	Yes	Yes	Yes	DM	None	6	No	Never	Never	No	Yes	No	Never	Never	2 or less days	Bahir dar	1.89	1.75	21	Very Unlikely	Very Unlikely	Unlikely	Unlikely	Very Unlikely	Unlikely	Unlikely	Unlikely	Unlikely	Unlikely	Somewhat likely	Very Unlikely	Very Poor	Disatisfied	Very much	Little	Little	Very much	Little	A moderate amount	Little	Moderately	A Little	Not at all
311	1	33	Rural	read and write	Self	3000	Yes	Yes	Yes	DM	None	13	No	Never	Never	No	No	No	Never	Never	2 or less days	Bahir dar	1.89	1.66667	20	Unlikely	Unlikely	Unlikely	Somewhat likely	Unlikely	Very Unlikely	Very Unlikely	Very Unlikely	Unlikely	Unlikely	Very Unlikely	Very Unlikely	Poor	Disatisfied	Not at all	Little	Little	Little	Little	Not at all	Not at all	A Little	Not at all	Not at all
314	2	45	Urban	read and write	Others	2000	Yes	Yes	No	DM	None	12	No	Never	Never	No	No	No	Never	Never	2 or less days	Bahir dar	1.89	1.5	18	Unlikely	Unlikely	Unlikely	Somewhat likely	Unlikely	Very Unlikely	Very Unlikely	Very Unlikely	Very Unlikely	Very Unlikely	Very Unlikely	Very Unlikely	Poor	Disatisfied	Not at all	Little	A moderate amount	A moderate amount	Little	Little	Not at all	A Little	A Little	Not at all
323	2	40	Urban	read and write	Self	3000	Yes	Yes	Yes	DM	None	7	No	Never	Never	Yes	Yes	No	Never	Never	2 or less days	Bahir dar	1.89	2	24	Likely	Unlikely	Unlikely	Unlikely	Very Unlikely	Very Unlikely	Very Unlikely	Very Unlikely	Likely	Unlikely	Unlikely	Unlikely	Good	Satisified	A moderate amount	Very much	Little	Very much	Very much	Little	A moderate amount	Moderately	A Little	Moderately
329	2	50	Rural	read and write	Self	2000	Yes	Yes	Yes	DM	None	10	No	Never	Never	No	No	No	Never	Never	2 or less days	Bahir dar	1.89	1.5	18	Very Unlikely	Very Unlikely	Very Unlikely	Very Unlikely	Unlikely	Unlikely	Very Unlikely	Very Unlikely	Somewhat likely	Unlikely	Unlikely	Very Unlikely	Nether poor nor good	Neither disatisified nor Satisfied	Little	Not at all	Not at all	Little	Little	Little	Little	Moderately	A Little	Moderately
331	1	35	Urban	Not read and write	Self	1500	Yes	Yes	Yes	DM	None	7	No	Never	Never	Yes	No	No	Never	Never	2 or less days	Bahir dar	1.89	1.33333	16	Very Unlikely	Very Unlikely	Unlikely	Likely	Very Unlikely	Very Unlikely	Very Unlikely	Very Unlikely	Very Unlikely	Very Unlikely	Very Unlikely	Very Unlikely	Nether poor nor good	Neither disatisified nor Satisfied	A moderate amount	Not at all	Not at all	Not at all	Not at all	Little	Little	Moderately	A Little	Moderately
334	1	41	Urban	read and write	Self	2000	Yes	Yes	Yes	DM	None	8	No	Never	Never	No	No	No	Never	Never	2 or less days	Bahir dar	1.89	1.5	18	Unlikely	Unlikely	Very Unlikely	Very Unlikely	Very Unlikely	Unlikely	Unlikely	Somewhat likely	Very Unlikely	Very Unlikely	Very Unlikely	Very Unlikely	Poor	Disatisfied	Little	Little	Not at all	Not at all	Little	Not at all	Not at all	A Little	Not at all	Not at all
342	1	60	Rural	Not read and write	Self	1000	No	Yes	Yes	DM	None	10	No	Never	Never	Yes	Yes	Yes	1 to 2 times	Never	2 or less days	Bahir dar	1.89	1.16667	14	Very Unlikely	Very Unlikely	Somewhat likely	Very Unlikely	Very Unlikely	Very Unlikely	Very Unlikely	Very Unlikely	Very Unlikely	Very Unlikely	Very Unlikely	Very Unlikely	Nether poor nor good	Very Disatisfied	Not at all	An extreme amount	A moderate amount	Little	Not at all	A moderate amount	A moderate amount	Moderately	A Little	Moderately
782	1	26	Rural	read and write	Others	1000	No	Yes	Yes	DM	None	3	No	Never	Never	Yes	No	No	Never	Never	Greater than 2 days	Bahir dar	1.89	1.33333	16	Unlikely	Unlikely	Very Unlikely	Very Unlikely	Very Unlikely	Very Unlikely	Very Unlikely	Very Unlikely	Very Unlikely	Very Unlikely	Unlikely	Unlikely	Poor	Disatisfied	A moderate amount	Little	Little	Little	Little	A moderate amount	Very much	Mostly	Mostly	Mostly
783	2	25	Rural	Not read and write	Others	500	Yes	Yes	No	DM	None	4	No	Never	Never	No	Yes	No	Never	Never	Greater than 2 days	Bahir dar	1.89	2.08333	25	Unlikely	Unlikely	Unlikely	Unlikely	Somewhat likely	Somewhat likely	Unlikely	Very Unlikely	Unlikely	Unlikely	Unlikely	Unlikely	Poor	Disatisfied	A moderate amount	Little	Little	Little	Little	Little	Little	A Little	A Little	A Little
785	1	30	Urban	preparatory and above	Govern"t	4000	Yes	Yes	No	DM	None	5	No	Yes	Never	No	Yes	No	Never	Never	Greater than 2 days	Bahir dar	1.89	2.5	30	Unlikely	Unlikely	Somewhat likely	Somewhat likely	Somewhat likely	Somewhat likely	Likely	Somewhat likely	Unlikely	Unlikely	Very Unlikely	Unlikely	Very Good	Satisified	A moderate amount	A moderate amount	A moderate amount	A moderate amount	A moderate amount	A moderate amount	A moderate amount	Mostly	Moderately	Mostly
787	2	55	Urban	secondary	Others	1000	Yes	Yes	No	DM	None	12	No	Never	Never	No	Yes	No	Never	Never	2 or less days	Bahir dar	1.89	2.16667	26	Unlikely	Unlikely	Unlikely	Unlikely	Somewhat likely	Somewhat likely	Somewhat likely	Somewhat likely	Unlikely	Unlikely	Very Unlikely	Very Unlikely	Poor	Disatisfied	A moderate amount	Little	Little	Little	Little	Little	Little	A Little	Moderately	Mostly
788	1	42	Rural	read and write	Others	1000	Yes	Yes	Yes	DM	None	12	No	Yes	Yes	No	No	No	Never	Never	2 or less days	Bahir dar	1.89	2.33333	28	Unlikely	Unlikely	Somewhat likely	Likely	Unlikely	Unlikely	Unlikely	Unlikely	Somewhat likely	Somewhat likely	Unlikely	Very Unlikely	Poor	Disatisfied	A moderate amount	Little	Little	Little	Little	Little	Little	A Little	A Little	A Little
789	1	22	Urban	secondary	Others	500	Yes	Yes	Yes	DM	None	2	No	Never	Never	Yes	No	Yes	Never	Never	Greater than 2 days	Bahir dar	1.89	1.66667	20	Very Unlikely	Very Unlikely	Unlikely	Unlikely	Unlikely	Unlikely	Unlikely	Very Unlikely	Unlikely	Very Unlikely	Unlikely	Unlikely	Poor	Disatisfied	A moderate amount	Little	Little	Little	Little	Little	Little	Mostly	Mostly	Moderately
791	1	30	Rural	read and write	Others	1000	No	No	No	DM	None	6	No	Never	Never	No	No	No	Never	Never	2 or less days	Bahir dar	1.89	1	12	Very Unlikely	Very Unlikely	Very Unlikely	Very Unlikely	Very Unlikely	Very Unlikely	Very Unlikely	Very Unlikely	Very Unlikely	Very Unlikely	Very Unlikely	Very Unlikely	Poor	Disatisfied	A moderate amount	Little	Little	Little	Little	Little	Little	A Little	A Little	A Little
792	1	46	Rural	read and write	Others	2000	Yes	Yes	Yes	DM	None	3	No	Never	Never	No	No	No	Never	Never	2 or less days	Bahir dar	1.89	1.91667	23	Unlikely	Unlikely	Somewhat likely	Likely	Unlikely	Unlikely	Unlikely	Unlikely	Very Unlikely	Very Unlikely	Very Unlikely	Very Unlikely	Poor	Neither disatisified nor Satisfied	Very much	Very much	Very much	Very much	Very much	Very much	Very much	Mostly	Mostly	Mostly
793	1	35	Rural	read and write	Others	1000	Yes	Yes	No	DM	None	4	No	Never	Never	No	No	No	Never	Never	2 or less days	Bahir dar	1.89	2.16667	26	Unlikely	Unlikely	Somewhat likely	Somewhat likely	Unlikely	Unlikely	Unlikely	Unlikely	Unlikely	Unlikely	Unlikely	Unlikely	Poor	Disatisfied	A moderate amount	Little	Little	Little	Little	Little	Little	A Little	A Little	A Little
794	2	24	Rural	secondary	Others	2000	Yes	No	No	DM	None	4	No	Never	Never	No	No	No	Never	Never	2 or less days	Bahir dar	1.89	1.5	18	Unlikely	Unlikely	Unlikely	Unlikely	Very Unlikely	Very Unlikely	Very Unlikely	Very Unlikely	Very Unlikely	Very Unlikely	Unlikely	Unlikely	Poor	Disatisfied	A moderate amount	Very much	Very much	Very much	Very much	Very much	Very much	Mostly	Mostly	A Little
796	1	61	Urban	Not read and write	Others	2000	Yes	Yes	Yes	DM	None	10	No	Never	Never	No	Yes	Yes	Never	Never	Greater than 2 days	Bahir dar	1.89	1.41667	17	Very Unlikely	Very Unlikely	Very Unlikely	Unlikely	Unlikely	Very Unlikely	Very Unlikely	Unlikely	Unlikely	Unlikely	Very Unlikely	Very Unlikely	Poor	Disatisfied	A moderate amount	Little	Little	Little	Little	Little	Little	A Little	A Little	A Little
803	2	25	Rural	preparatory and above	Others	1000	Yes	Yes	Yes	DM	None	2	No	Never	Never	No	No	No	Never	Never	2 or less days	Bahir dar	1.89	2.5	30	Likely	Likely	Somewhat likely	Somewhat likely	Unlikely	Unlikely	Unlikely	Unlikely	Somewhat likely	Somewhat likely	Very Unlikely	Very Unlikely	Good	Very Satisfied	A moderate amount	Very much	Very much	Very much	Very much	Very much	Very much	Mostly	Mostly	Mostly
804	2	39	Rural	secondary	Others	1000	Yes	Yes	No	DM	None	6	No	Yes	Never	No	No	No	Never	Never	2 or less days	Bahir dar	1.89	2.16667	26	Unlikely	Unlikely	Somewhat likely	Somewhat likely	Unlikely	Unlikely	Unlikely	Unlikely	Unlikely	Unlikely	Unlikely	Unlikely	Nether poor nor good	Satisified	An extreme amount	An extreme amount	An extreme amount	An extreme amount	extremely	A moderate amount	extremely	Completely	Completely	Completely
805	1	30	Urban	preparatory and above	NGO	5000	Yes	Yes	Yes	DM	None	4	No	Never	Never	No	No	No	Never	Never	2 or less days	Bahir dar	1.89	2.33333	28	Unlikely	Somewhat likely	Somewhat likely	Unlikely	Unlikely	Somewhat likely	Somewhat likely	Unlikely	Unlikely	Unlikely	Unlikely	Unlikely	Nether poor nor good	Neither disatisified nor Satisfied	Little	A moderate amount	A moderate amount	A moderate amount	Little	Little	Little	A Little	A Little	A Little
213	2	60	Urban	Not read and write	Self	1500	No	No	Yes	DM	None	3	No	Never	Never	No	No	No	Never	Never	2 or less days	Dessie	1.86	1.5	18	Very Unlikely	Very Unlikely	Very Unlikely	Very Likely	Very Unlikely	Very Unlikely	Unlikely	Very Unlikely	Unlikely	Very Unlikely	Very Unlikely	Very Unlikely	Nether poor nor good	Satisified	A moderate amount	Very much	Very much	A moderate amount	A moderate amount	A moderate amount	Very much	Mostly	A Little	Mostly
214	2	33	Urban	secondary	Self	6000	Yes	No	Yes	DM	None	2	No	Never	Never	No	No	No	Never	Never	2 or less days	Dessie	1.86	1	12	Very Unlikely	Very Unlikely	Very Unlikely	Very Unlikely	Very Unlikely	Very Unlikely	Very Unlikely	Very Unlikely	Very Unlikely	Very Unlikely	Very Unlikely	Very Unlikely	Very Good	Very Satisfied	Not at all	A moderate amount	Very much	Very much	Very much	Very much	A moderate amount	Moderately	Mostly	Moderately
215	1	27	Urban	read and write	Self	4100	Yes	Yes	Yes	DM	None	3	No	Yes	Never	Yes	No	No	Never	Never	Greater than 2 days	Dessie	1.86	1.83333	22	Very Unlikely	Very Unlikely	Very Unlikely	Unlikely	Somewhat likely	Somewhat likely	Likely	Very Unlikely	Very Unlikely	Somewhat likely	Very Unlikely	Very Unlikely	Good	Satisified	Not at all	Little	A moderate amount	A moderate amount	Very much	Very much	Very much	Completely	Mostly	Moderately
216	2	46	Urban	Primary	Self	3000	Yes	Yes	Yes	DM	None	10	Yes	Never	Never	No	No	No	Never	Never	2 or less days	Dessie	1.86	2.08333	25	Very Unlikely	Very Unlikely	Very Unlikely	Very Unlikely	Unlikely	Unlikely	Somewhat likely	Very Likely	Unlikely	Somewhat likely	Somewhat likely	Very Unlikely	Good	Satisified	Not at all	Little	A moderate amount	A moderate amount	A moderate amount	A moderate amount	A moderate amount	Mostly	Moderately	Moderately
217	2	36	Urban	Primary	Self	5000	Yes	No	Yes	DM	None	3	No	Never	Never	No	No	No	Never	Never	2 or less days	Dessie	1.86	1.91667	23	Unlikely	Somewhat likely	Very Unlikely	Unlikely	Unlikely	Unlikely	Somewhat likely	Very Unlikely	Unlikely	Unlikely	Unlikely	Very Unlikely	Good	Satisified	Not at all	Little	A moderate amount	A moderate amount	Very much	A moderate amount	A moderate amount	Mostly	Mostly	Moderately
218	1	64	Urban	preparatory and above	Govern"t	4200	Yes	No	Yes	DM	None	16	No	Never	Never	No	No	No	Never	Never	2 or less days	Dessie	1.86	1.33333	16	Very Unlikely	Very Unlikely	Very Unlikely	Very Unlikely	Unlikely	Very Unlikely	Very Unlikely	Very Unlikely	Very Unlikely	Unlikely	Somewhat likely	Very Unlikely	Good	Satisified	A moderate amount	A moderate amount	A moderate amount	A moderate amount	A moderate amount	A moderate amount	A moderate amount	Moderately	A Little	Moderately
220	2	40	Urban	secondary	Self	1000	Yes	No	Yes	DM	None	12	No	Yes	Yes	No	No	No	Never	Never	2 or less days	Dessie	1.86	1.5	18	Very Unlikely	Very Unlikely	Very Unlikely	Very Unlikely	Somewhat likely	Somewhat likely	Somewhat likely	Very Unlikely	Very Unlikely	Very Unlikely	Very Unlikely	Very Unlikely	Nether poor nor good	Neither disatisified nor Satisfied	An extreme amount	A moderate amount	Very much	A moderate amount	A moderate amount	A moderate amount	A moderate amount	Moderately	Moderately	A Little
221	1	55	Urban	preparatory and above	Govern"t	5358	Yes	Yes	Yes	DM	None	5	No	Never	Never	Yes	Yes	No	Never	Never	Greater than 2 days	Dessie	1.86	2.33333	28	Somewhat likely	Unlikely	Unlikely	Somewhat likely	Somewhat likely	Somewhat likely	Somewhat likely	Somewhat likely	Very Unlikely	Somewhat likely	Very Unlikely	Very Unlikely	Nether poor nor good	Neither disatisified nor Satisfied	An extreme amount	Very much	Not at all	Little	A moderate amount	Little	A moderate amount	Moderately	Mostly	Not at all
222	1	55	Urban	secondary	Govern"t	5358	Yes	Yes	Yes	DM	None	10	No	Never	Never	Yes	No	No	Never	Never	2 or less days	Dessie	1.86	2.08333	25	Very Unlikely	Very Unlikely	Very Unlikely	Very Unlikely	Somewhat likely	Somewhat likely	Likely	Somewhat likely	Unlikely	Unlikely	Unlikely	Unlikely	Good	Disatisfied	A moderate amount	A moderate amount	Not at all	Little	A moderate amount	Not at all	Little	Completely	Moderately	Not at all
242	1	50	Urban	Primary	Self	5000	Yes	Yes	No	DM	None	10	Yes	Yes	Never	Yes	Yes	No	1 to 2 times	Never	2 or less days	Dessie	1.86	2.5	30	Unlikely	Unlikely	Somewhat likely	Somewhat likely	Unlikely	Unlikely	Unlikely	Unlikely	Somewhat likely	Somewhat likely	Somewhat likely	Somewhat likely	Good	Satisified	Little	Little	Little	Little	Not at all	Not at all	Not at all	Completely	Completely	Mostly
243	2	50	Rural	read and write	Others	1000	Yes	Yes	Yes	DM	None	5	Yes	Never	Never	No	No	No	Never	Never	2 or less days	Dessie	1.86	2.66667	32	Somewhat likely	Somewhat likely	Somewhat likely	Somewhat likely	Unlikely	Unlikely	Unlikely	Unlikely	Somewhat likely	Somewhat likely	Somewhat likely	Somewhat likely	Nether poor nor good	Neither disatisified nor Satisfied	A moderate amount	A moderate amount	A moderate amount	A moderate amount	A moderate amount	Little	Little	Moderately	Moderately	Moderately
247	1	64	Urban	Not read and write	Self	4000	Yes	No	Yes	DM	None	11	No	Never	Never	No	No	No	Never	Never	2 or less days	Dessie	1.86	2	24	Somewhat likely	Somewhat likely	Unlikely	Unlikely	Unlikely	Unlikely	Unlikely	Unlikely	Unlikely	Unlikely	Very Unlikely	Very Unlikely	Poor	Neither disatisified nor Satisfied	A moderate amount	A moderate amount	Very much	Very much	Very much	Very much	Very much	Mostly	Mostly	Mostly
248	2	50	Urban	secondary	Self	2000	Yes	Yes	Yes	DM	None	6	No	Never	Never	Yes	No	Yes	Never	Never	Greater than 2 days	Dessie	1.86	2.66667	32	Unlikely	Unlikely	Likely	Likely	Unlikely	Unlikely	Unlikely	Unlikely	Somewhat likely	Somewhat likely	Somewhat likely	Somewhat likely	Nether poor nor good	Satisified	Little	Little	Very much	Very much	Very much	Very much	Very much	A Little	A Little	A Little
249	1	35	Rural	secondary	Self	1000	No	No	No	DM	None	3	No	Never	Never	No	No	No	Never	Never	2 or less days	Dessie	1.86	2.66667	32	Unlikely	Unlikely	Somewhat likely	Somewhat likely	Somewhat likely	Somewhat likely	Somewhat likely	Somewhat likely	Somewhat likely	Somewhat likely	Unlikely	Unlikely	Poor	Neither disatisified nor Satisfied	Little	Little	Little	Little	Very much	Very much	Very much	Moderately	Moderately	Mostly
250	1	40	Urban	preparatory and above	Govern"t	2500	Yes	Yes	Yes	DM	None	6	No	Never	Never	No	No	No	Never	Never	2 or less days	Dessie	1.86	3.08333	37	Unlikely	Unlikely	Somewhat likely	Somewhat likely	Somewhat likely	Somewhat likely	Likely	Likely	Likely	Likely	Likely	Very Unlikely	Poor	Disatisfied	Little	Little	A moderate amount	A moderate amount	Very much	Very much	Very much	Mostly	Moderately	Moderately
252	1	54	Urban	secondary	Govern"t	2000	Yes	No	Yes	DM	None	9	No	Never	Never	No	No	No	Never	Never	2 or less days	Dessie	1.86	2.83333	34	Unlikely	Unlikely	Somewhat likely	Somewhat likely	Likely	Likely	Likely	Likely	Unlikely	Unlikely	Unlikely	Unlikely	Poor	Disatisfied	Very much	Very much	Very much	Very much	A moderate amount	A moderate amount	A moderate amount	Mostly	Mostly	Mostly
253	2	25	Rural	preparatory and above	Self	2500	No	No	No	DM	None	2	No	Never	Never	No	No	No	Never	Never	2 or less days	Dessie	1.86	1.33333	16	Unlikely	Unlikely	Unlikely	Unlikely	Very Unlikely	Very Unlikely	Very Unlikely	Very Unlikely	Very Unlikely	Very Unlikely	Very Unlikely	Very Unlikely	Nether poor nor good	Satisified	Very much	Very much	Very much	Very much	A moderate amount	A moderate amount	A moderate amount	Moderately	A Little	A Little
255	2	45	Urban	secondary	Self	2000	Yes	Yes	Yes	DM	None	5	No	Never	Never	No	No	No	Never	Never	2 or less days	Dessie	1.86	2.58333	31	Unlikely	Unlikely	Unlikely	Somewhat likely	Unlikely	Somewhat likely	Somewhat likely	Somewhat likely	Somewhat likely	Somewhat likely	Somewhat likely	Unlikely	Poor	Satisified	Not at all	Not at all	Not at all	Not at all	Not at all	Not at all	Not at all	Not at all	Not at all	A Little
257	1	60	Urban	Not read and write	Self	4000	Yes	No	No	DM	None	12	No	Never	Never	No	No	No	Never	Never	2 or less days	Dessie	1.86	2.83333	34	Unlikely	Unlikely	Somewhat likely	Somewhat likely	Somewhat likely	Somewhat likely	Somewhat likely	Somewhat likely	Somewhat likely	Somewhat likely	Somewhat likely	Somewhat likely	Poor	Satisified	A moderate amount	A moderate amount	Very much	Very much	Very much	Very much	Very much	A Little	A Little	A Little
259	2	23	Urban	secondary	Govern"t	3000	Yes	Yes	Yes	DM	None	3	No	Never	Never	Yes	Yes	No	Never	Never	Greater than 2 days	Dessie	1.86	2	24	Very Unlikely	Very Unlikely	Unlikely	Unlikely	Unlikely	Unlikely	Unlikely	Somewhat likely	Unlikely	Unlikely	Unlikely	Somewhat likely	Poor	Disatisfied	Little	Little	Little	Little	Little	Little	Little	A Little	A Little	A Little
260	1	27	Rural	Primary	Self	2000	Yes	Yes	Yes	DM	None	2	Yes	Yes	Yes	Yes	Yes	No	1 to 2 times	Never	Greater than 2 days	Dessie	1.86	2.58333	31	Unlikely	Unlikely	Somewhat likely	Somewhat likely	Somewhat likely	Somewhat likely	Somewhat likely	Unlikely	Somewhat likely	Somewhat likely	Unlikely	Unlikely	Poor	Disatisfied	A moderate amount	A moderate amount	Very much	Very much	Very much	Very much	A moderate amount	A Little	Moderately	Moderately
261	2	70	Urban	Not read and write	Self	1000	No	No	No	DM	None	14	No	Never	Never	Yes	No	No	Never	Never	2 or less days	Dessie	1.86	1.33333	16	Very Unlikely	Unlikely	Unlikely	Somewhat likely	Very Unlikely	Very Unlikely	Very Unlikely	Very Unlikely	Very Unlikely	Very Unlikely	Very Unlikely	Very Unlikely	Poor	Satisified	A moderate amount	A moderate amount	Very much	Very much	Very much	Very much	A moderate amount	Moderately	Completely	Completely
264	1	42	Rural	Primary	Self	4000	Yes	Yes	Yes	DM	None	5	Yes	Never	Never	No	No	No	Never	Never	2 or less days	Dessie	1.86	3.16667	38	Unlikely	Unlikely	Somewhat likely	Somewhat likely	Somewhat likely	Somewhat likely	Somewhat likely	Somewhat likely	Likely	Likely	Likely	Likely	Poor	Disatisfied	Little	A moderate amount	A moderate amount	A moderate amount	A moderate amount	A moderate amount	Very much	Mostly	Mostly	Mostly
265	2	67	Rural	secondary	Self	2000	Yes	Yes	Yes	DM	None	6	No	Yes	Never	Yes	No	No	Never	Never	2 or less days	Dessie	1.86	1.33333	16	Very Unlikely	Unlikely	Unlikely	Very Unlikely	Very Unlikely	Unlikely	Unlikely	Very Unlikely	Very Unlikely	Very Unlikely	Very Unlikely	Very Unlikely	Nether poor nor good	Satisified	Very much	Very much	An extreme amount	An extreme amount	extremely	extremely	Very much	Mostly	Completely	Completely
450	2	57	Urban	preparatory and above	Govern"t	2100	Yes	Yes	Yes	DM	None	14	No	Never	Never	No	No	No	Never	Never	2 or less days	Dessie	1.86	2.25	27	Unlikely	Unlikely	Very Unlikely	Unlikely	Unlikely	Unlikely	Somewhat likely	Unlikely	Somewhat likely	Somewhat likely	Somewhat likely	Unlikely	Good	Satisified	Little	Little	A moderate amount	Very much	A moderate amount	A moderate amount	A moderate amount	A Little	Moderately	Moderately
453	1	50	Urban	preparatory and above	Govern"t	8000	Yes	Yes	Yes	DM	None	2	No	Never	Never	Yes	Yes	No	1 to 2 times	Never	2 or less days	Dessie	1.86	1.5	18	Somewhat likely	Somewhat likely	Very Unlikely	Very Unlikely	Very Unlikely	Very Unlikely	Very Unlikely	Very Unlikely	Very Unlikely	Very Unlikely	Unlikely	Unlikely	Good	Satisified	Little	Little	Very much	A moderate amount	Very much	Very much	Very much	Not at all	Not at all	Not at all
454	2	43	Urban	read and write	Self	3000	Yes	Yes	Yes	DM	None	5	No	Never	Never	Yes	No	No	Never	Never	2 or less days	Dessie	1.86	1.16667	14	Very Unlikely	Very Unlikely	Very Unlikely	Very Unlikely	Unlikely	Very Unlikely	Unlikely	Very Unlikely	Very Unlikely	Very Unlikely	Very Unlikely	Very Unlikely	Nether poor nor good	Satisified	A moderate amount	Little	Very much	Very much	A moderate amount	Very much	A moderate amount	Moderately	Mostly	Moderately
455	1	40	Urban	read and write	Self	4000	Yes	Yes	Yes	DM	None	10	No	Never	Never	Yes	No	No	Never	Never	2 or less days	Dessie	1.86	1.83333	22	Unlikely	Unlikely	Very Unlikely	Very Unlikely	Somewhat likely	Unlikely	Unlikely	Unlikely	Very Unlikely	Unlikely	Somewhat likely	Very Unlikely	Nether poor nor good	Neither disatisified nor Satisfied	Little	A moderate amount	A moderate amount	Very much	Very much	A moderate amount	A moderate amount	Mostly	Mostly	Moderately
457	1	50	Rural	Not read and write	Others	500	Yes	Yes	Yes	DM	None	10	No	Yes	Never	Yes	No	No	1 to 2 times	Never	Greater than 2 days	Dessie	1.86	1.91667	23	Somewhat likely	Unlikely	Unlikely	Unlikely	Unlikely	Unlikely	Somewhat likely	Somewhat likely	Very Unlikely	Very Unlikely	Very Unlikely	Very Unlikely	Poor	Neither disatisified nor Satisfied	Little	Little	A moderate amount	Little	A moderate amount	A moderate amount	Little	Moderately	A Little	Not at all
460	1	59	Rural	secondary	Self	500	Yes	Yes	Yes	DM	None	10	No	Yes	Yes	No	No	No	Never	Never	2 or less days	Dessie	1.86	2.41667	29	Unlikely	Somewhat likely	Very Unlikely	Very Unlikely	Unlikely	Somewhat likely	Somewhat likely	Somewhat likely	Somewhat likely	Somewhat likely	Somewhat likely	Unlikely	Good	Satisified	Little	Little	A moderate amount	A moderate amount	A moderate amount	A moderate amount	A moderate amount	Moderately	A Little	A Little
461	2	18	Urban	Primary	Self	1000	Yes	Yes	Yes	DM	None	4	No	Never	Never	Yes	No	No	Never	Never	2 or less days	Dessie	1.86	1.83333	22	Unlikely	Very Unlikely	Very Unlikely	Very Unlikely	Somewhat likely	Somewhat likely	Unlikely	Very Unlikely	Very Unlikely	Somewhat likely	Somewhat likely	Very Unlikely	Good	Satisified	Not at all	A moderate amount	Very much	Very much	A moderate amount	A moderate amount	A moderate amount	Mostly	Mostly	Moderately
462	2	25	Urban	preparatory and above	Self	1500	Yes	Yes	Yes	DM	None	5	No	Never	Never	No	No	No	Never	Never	2 or less days	Dessie	1.86	1.16667	14	Very Unlikely	Very Unlikely	Very Unlikely	Very Unlikely	Very Unlikely	Very Unlikely	Very Unlikely	Very Unlikely	Very Unlikely	Somewhat likely	Very Unlikely	Very Unlikely	Good	Satisified	Not at all	A moderate amount	Very much	Very much	Very much	Very much	A moderate amount	Mostly	Completely	Mostly
463	1	53	Urban	read and write	Self	600	Yes	Yes	Yes	DM	None	2	No	Never	Never	No	No	No	Never	Never	2 or less days	Dessie	1.86	2.5	30	Somewhat likely	Somewhat likely	Very Unlikely	Unlikely	Unlikely	Somewhat likely	Somewhat likely	Somewhat likely	Somewhat likely	Unlikely	Somewhat likely	Unlikely	Good	Satisified	A moderate amount	Little	A moderate amount	Very much	Very much	Very much	A moderate amount	Moderately	Moderately	Moderately
464	1	72	Urban	preparatory and above	Self	1000	Yes	No	Yes	DM	None	5	No	Never	Never	Yes	No	No	Never	Never	2 or less days	Dessie	1.86	1.25	15	Very Unlikely	Very Unlikely	Very Unlikely	Very Unlikely	Very Unlikely	Very Unlikely	Unlikely	Very Unlikely	Very Unlikely	Very Unlikely	Somewhat likely	Very Unlikely	Good	Satisified	Little	Little	A moderate amount	A moderate amount	A moderate amount	A moderate amount	A moderate amount	Moderately	A Little	A Little
465	1	48	Urban	preparatory and above	Govern"t	10000	Yes	Yes	Yes	DM	None	10	No	Never	Never	Yes	Yes	No	Never	Never	2 or less days	Dessie	1.86	1	12	Very Unlikely	Very Unlikely	Very Unlikely	Very Unlikely	Very Unlikely	Very Unlikely	Very Unlikely	Very Unlikely	Very Unlikely	Very Unlikely	Very Unlikely	Very Unlikely	Very Good	Very Satisfied	Not at all	Little	Very much	Very much	Very much	Very much	Very much	Mostly	Mostly	Mostly
466	1	40	Urban	preparatory and above	Self	1500	Yes	Yes	Yes	DM	None	10	No	Never	Never	No	No	No	Never	Never	2 or less days	Dessie	1.86	1.16667	14	Very Unlikely	Very Unlikely	Very Unlikely	Very Unlikely	Very Unlikely	Very Unlikely	Very Unlikely	Very Unlikely	Very Unlikely	Very Unlikely	Somewhat likely	Very Unlikely	Good	Satisified	Not at all	Little	Very much	Very much	Very much	Very much	A moderate amount	Mostly	Mostly	Mostly
467	1	52	Urban	secondary	Govern"t	3500	Yes	Yes	Yes	DM	None	4	No	Never	Never	No	No	No	Never	Never	2 or less days	Dessie	1.86	1.75	21	Very Unlikely	Somewhat likely	Very Unlikely	Unlikely	Very Unlikely	Unlikely	Somewhat likely	Unlikely	Very Unlikely	Very Unlikely	Somewhat likely	Very Unlikely	Good	Satisified	Not at all	Little	A moderate amount	A moderate amount	Very much	Very much	A moderate amount	Mostly	Moderately	Moderately
654	1	22	Urban	read and write	Self	2000	Yes	Yes	Yes	DM	None	12	No	Never	Never	No	No	No	Never	Never	2 or less days	Gondar	1.87	1.25	15	Unlikely	Unlikely	Very Unlikely	Very Unlikely	Very Unlikely	Very Unlikely	Unlikely	Very Unlikely	Very Unlikely	Very Unlikely	Very Unlikely	Very Unlikely	Poor	Disatisfied	A moderate amount	A moderate amount	A moderate amount	A moderate amount	Little	Little	Little	Moderately	Moderately	Moderately
64	1	55	Urban	preparatory and above	Govern"t	4000	Yes	Yes	Yes	DM	None	4	Yes	Never	Never	No	Yes	Yes	1 to 2 times	Yes	Greater than 2 days	Gondar	1.87	2.58333	31	Unlikely	Unlikely	Very Unlikely	Unlikely	Somewhat likely	Likely	Likely	Somewhat likely	Somewhat likely	Somewhat likely	Unlikely	Unlikely	Poor	Disatisfied	A moderate amount	A moderate amount	Little	A moderate amount	A moderate amount	A moderate amount	Little	Moderately	Moderately	Not at all
9	2	60	Rural	Primary	Self	2000	Yes	Yes	Yes	DM	One	5	No	Never	Never	No	No	No	Never	Never	2 or less days	Gondar	1.87	2	24	Unlikely	Unlikely	Unlikely	Unlikely	Somewhat likely	Somewhat likely	Somewhat likely	Somewhat likely	Very Unlikely	Very Unlikely	Very Unlikely	Very Unlikely	Good	Disatisfied	A moderate amount	Very much	Little	Little	A moderate amount	A moderate amount	Very much	A Little	A Little	Moderately
10	1	54	Urban	preparatory and above	Govern"t	4000	Yes	Yes	Yes	DM	One	6	No	Never	Never	No	No	No	Never	Never	2 or less days	Gondar	1.87	2	24	Unlikely	Unlikely	Unlikely	Unlikely	Unlikely	Unlikely	Unlikely	Unlikely	Unlikely	Unlikely	Unlikely	Unlikely	Good	Satisified	A moderate amount	Very much	Very much	Very much	Very much	Very much	Very much	Mostly	Mostly	Mostly
19	1	45	Rural	read and write	Self	1000	Yes	Yes	Yes	DM	One	10	No	Never	Never	No	No	No	Never	Never	2 or less days	Gondar	1.87	1.75	21	Unlikely	Unlikely	Unlikely	Unlikely	Unlikely	Unlikely	Unlikely	Somewhat likely	Very Unlikely	Very Unlikely	Very Unlikely	Very Unlikely	Nether poor nor good	Disatisfied	A moderate amount	An extreme amount	Little	Little	Little	Little	Little	A Little	A Little	Moderately
31	2	46	Urban	Primary	Self	1500	Yes	Yes	Yes	DM	One	9	No	Never	Never	No	No	No	Never	Never	2 or less days	Gondar	1.87	1.66667	20	Unlikely	Unlikely	Unlikely	Unlikely	Unlikely	Unlikely	Unlikely	Unlikely	Very Unlikely	Very Unlikely	Very Unlikely	Very Unlikely	Poor	Satisified	A moderate amount	A moderate amount	A moderate amount	A moderate amount	A moderate amount	A moderate amount	Very much	A Little	A Little	A Little
33	2	30	Urban	read and write	Self	2000	Yes	Yes	Yes	DM	One	8	No	Never	Never	No	No	No	Never	Never	2 or less days	Gondar	1.87	1.66667	20	Unlikely	Unlikely	Unlikely	Unlikely	Unlikely	Unlikely	Unlikely	Unlikely	Very Unlikely	Very Unlikely	Very Unlikely	Very Unlikely	Poor	Disatisfied	Very much	Very much	Little	Little	Little	Little	Very much	A Little	Moderately	A Little
36	2	50	Urban	preparatory and above	NGO	1000	Yes	Yes	Yes	DM	One	5	No	Yes	Never	No	No	No	Never	Never	2 or less days	Gondar	1.87	2.08333	25	Unlikely	Unlikely	Unlikely	Unlikely	Somewhat likely	Somewhat likely	Somewhat likely	Likely	Very Unlikely	Very Unlikely	Very Unlikely	Very Unlikely	Nether poor nor good	Disatisfied	A moderate amount	Very much	Little	A moderate amount	A moderate amount	A moderate amount	A moderate amount	Moderately	Moderately	Moderately
37	2	68	Urban	Not read and write	Self	500	Yes	Yes	Yes	DM	One	9	No	Never	Never	No	No	No	Never	Never	2 or less days	Gondar	1.87	1.91667	23	Unlikely	Unlikely	Unlikely	Unlikely	Unlikely	Unlikely	Somewhat likely	Likely	Very Unlikely	Very Unlikely	Very Unlikely	Very Unlikely	Poor	Disatisfied	Very much	Very much	Little	Little	Little	Little	A moderate amount	Not at all	A Little	A Little
40	1	65	Urban	Primary	Self	3000	Yes	Yes	Yes	DM	One	4	No	Never	Never	No	No	No	Never	Never	2 or less days	Gondar	1.87	1.83333	22	Unlikely	Unlikely	Unlikely	Unlikely	Unlikely	Unlikely	Somewhat likely	Somewhat likely	Very Unlikely	Very Unlikely	Very Unlikely	Very Unlikely	Nether poor nor good	Disatisfied	Very much	Very much	Little	Little	Little	Little	Very much	Not at all	A Little	Moderately
43	2	71	Urban	read and write	Self	500	Yes	Yes	Yes	DM	One	8	No	Never	Never	No	No	No	Never	Never	2 or less days	Gondar	1.87	1.83333	22	Unlikely	Unlikely	Unlikely	Unlikely	Unlikely	Unlikely	Somewhat likely	Somewhat likely	Very Unlikely	Very Unlikely	Very Unlikely	Very Unlikely	Poor	Disatisfied	Very much	Very much	Little	Little	Little	Little	Very much	Not at all	A Little	A Little
47	2	73	Rural	read and write	Others	1000	Yes	Yes	Yes	DM	One	8	Yes	Never	Never	No	No	No	Never	Never	2 or less days	Gondar	1.87	2.16667	26	Somewhat likely	Unlikely	Unlikely	Somewhat likely	Somewhat likely	Somewhat likely	Somewhat likely	Somewhat likely	Very Unlikely	Very Unlikely	Very Unlikely	Very Unlikely	Poor	Disatisfied	Very much	Very much	Little	Little	Little	Little	A moderate amount	Not at all	A Little	A Little
76	2	37	Urban	read and write	Self	1500	Yes	Yes	Yes	DM	One	1	No	Never	Never	No	No	No	Never	Never	2 or less days	Gondar	1.87	2	24	Unlikely	Unlikely	Unlikely	Unlikely	Unlikely	Unlikely	Unlikely	Unlikely	Unlikely	Unlikely	Unlikely	Unlikely	Nether poor nor good	Satisified	Not at all	Very much	Very much	Very much	Very much	Very much	Very much	Mostly	Mostly	Mostly
96	2	70	Urban	read and write	Self	1000	Yes	Yes	Yes	DM	One	3	No	Never	Never	No	No	No	Never	Never	2 or less days	Gondar	1.87	1.66667	20	Unlikely	Unlikely	Unlikely	Unlikely	Unlikely	Unlikely	Unlikely	Unlikely	Very Unlikely	Very Unlikely	Very Unlikely	Very Unlikely	Poor	Disatisfied	Very much	Very much	Little	A moderate amount	Very much	Little	A moderate amount	Not at all	A Little	A Little
98	2	40	Rural	preparatory and above	Govern"t	5241	Yes	Yes	Yes	DM	One	6	No	Never	Never	No	Yes	Yes	Never	Never	2 or less days	Gondar	1.87	2.41667	29	Unlikely	Unlikely	Very Unlikely	Very Likely	Somewhat likely	Somewhat likely	Somewhat likely	Somewhat likely	Unlikely	Unlikely	Unlikely	Very Unlikely	Poor	Disatisfied	A moderate amount	A moderate amount	Little	A moderate amount	A moderate amount	Little	Little	Moderately	Moderately	Not at all
113	1	59	Rural	Not read and write	Others	1500	No	Yes	Yes	DM	One	11	No	Never	Never	Yes	Yes	Yes	Never	Never	2 or less days	Gondar	1.87	1.58333	19	Likely	Very Unlikely	Very Unlikely	Very Unlikely	Unlikely	Unlikely	Unlikely	Unlikely	Very Unlikely	Very Unlikely	Very Unlikely	Very Unlikely	Poor	Disatisfied	Very much	Very much	Little	Little	Little	Little	A moderate amount	A Little	A Little	A Little
640	2	24	Urban	Primary	Others	3000	Yes	Yes	Yes	DM	One	6	No	Never	Never	No	No	No	Never	Never	2 or less days	Gondar	1.87	1.66667	20	Unlikely	Unlikely	Unlikely	Very Unlikely	Very Unlikely	Very Unlikely	Very Unlikely	Very Unlikely	Unlikely	Unlikely	Somewhat likely	Unlikely	Nether poor nor good	Neither disatisified nor Satisfied	A moderate amount	Little	A moderate amount	A moderate amount	Little	A moderate amount	Very much	A Little	Moderately	Moderately
664	2	60	Urban	preparatory and above	Govern"t	5000	Yes	Yes	No	DM	One	12	No	Never	Never	No	Yes	No	Never	Never	Greater than 2 days	Gondar	1.87	1	12	Very Unlikely	Very Unlikely	Very Unlikely	Very Unlikely	Very Unlikely	Very Unlikely	Very Unlikely	Very Unlikely	Very Unlikely	Very Unlikely	Very Unlikely	Very Unlikely	Nether poor nor good	Neither disatisified nor Satisfied	Very much	Very much	Very much	A moderate amount	A moderate amount	A moderate amount	A moderate amount	Moderately	Moderately	Mostly
755	1	60	Rural	secondary	Others	4500	Yes	Yes	Yes	DM	One	2	No	Yes	Yes	No	No	No	Never	Never	2 or less days	Gondar	1.87	1.16667	14	Unlikely	Very Unlikely	Very Unlikely	Very Unlikely	Very Unlikely	Very Unlikely	Very Unlikely	Very Unlikely	Very Unlikely	Unlikely	Very Unlikely	Very Unlikely	Good	Satisified	Very much	Very much	A moderate amount	A moderate amount	A moderate amount	Very much	A moderate amount	Completely	Completely	Completely
315	1	62	Urban	preparatory and above	Others	1400	Yes	Yes	Yes	DM	One	5	No	Yes	Yes	No	No	No	Never	Never	2 or less days	Bahir dar	1.89	1.91667	23	Very Unlikely	Very Unlikely	Very Unlikely	Likely	Unlikely	Unlikely	Unlikely	Unlikely	Unlikely	Somewhat likely	Unlikely	Very Unlikely	Good	Satisified	A moderate amount	Little	An extreme amount	An extreme amount	extremely	Very much	A moderate amount	Completely	Completely	Completely
318	2	56	Urban	Not read and write	Others	1400	Yes	Yes	Yes	DM	One	12	No	Never	Never	Yes	No	Yes	Never	Never	2 or less days	Bahir dar	1.89	1.33333	16	Very Unlikely	Very Unlikely	Very Unlikely	Very Unlikely	Very Unlikely	Very Unlikely	Likely	Very Unlikely	Very Unlikely	Unlikely	Very Unlikely	Very Unlikely	Very Good	Very Disatisfied	Not at all	An extreme amount	Little	An extreme amount	extremely	Little	Little	Completely	Completely	Mostly
321	1	50	Urban	preparatory and above	Govern"t	7071	Yes	Yes	Yes	DM	One	2	No	Never	Never	Yes	Yes	No	More than 10 times	Yes	Greater than 2 days	Bahir dar	1.89	1.75	21	Unlikely	Unlikely	Very Unlikely	Unlikely	Unlikely	Somewhat likely	Very Unlikely	Unlikely	Very Unlikely	Somewhat likely	Very Unlikely	Very Unlikely	Good	Satisified	Little	A moderate amount	An extreme amount	An extreme amount	extremely	Very much	Very much	Completely	Completely	Mostly
333	2	58	Urban	read and write	Self	1000	Yes	Yes	Yes	DM	One	13	No	Never	Never	No	No	No	Never	Never	2 or less days	Bahir dar	1.89	1.41667	17	Very Unlikely	Unlikely	Unlikely	Unlikely	Very Unlikely	Very Unlikely	Very Unlikely	Very Unlikely	Very Unlikely	Very Unlikely	Somewhat likely	Very Unlikely	Poor	Disatisfied	A moderate amount	A moderate amount	Little	A moderate amount	A moderate amount	A moderate amount	A moderate amount	Moderately	Moderately	A Little
802	2	54	Urban	Not read and write	Others	3500	Yes	Yes	No	DM	One	13	No	Never	Never	No	Yes	No	Never	Never	Greater than 2 days	Bahir dar	1.89	2	24	Somewhat likely	Somewhat likely	Somewhat likely	Somewhat likely	Unlikely	Unlikely	Unlikely	Unlikely	Very Unlikely	Very Unlikely	Very Unlikely	Very Unlikely	Poor	Neither disatisified nor Satisfied	Little	Very much	Very much	Very much	Very much	A moderate amount	A moderate amount	Moderately	Moderately	Moderately
806	1	50	Urban	read and write	Others	2500	Yes	Yes	Yes	DM	One	14	Yes	Never	Never	No	Yes	Yes	Never	Never	Greater than 2 days	Bahir dar	1.89	2.58333	31	Unlikely	Somewhat likely	Likely	Likely	Unlikely	Unlikely	Somewhat likely	Somewhat likely	Unlikely	Unlikely	Unlikely	Unlikely	Poor	Neither disatisified nor Satisfied	A moderate amount	A moderate amount	Little	Little	Little	Little	Little	A Little	A Little	A Little
811	1	50	Urban	Not read and write	Others	1000	Yes	Yes	Yes	DM	One	12	No	Never	Never	Yes	Yes	No	1 to 2 times	Yes	Greater than 2 days	Bahir dar	1.89	1.83333	22	Unlikely	Unlikely	Somewhat likely	Somewhat likely	Unlikely	Unlikely	Unlikely	Unlikely	Very Unlikely	Very Unlikely	Very Unlikely	Very Unlikely	Good	Neither disatisified nor Satisfied	Little	A moderate amount	A moderate amount	A moderate amount	A moderate amount	A moderate amount	A moderate amount	Mostly	Mostly	Mostly
219	2	31	Urban	Primary	Self	2000	Yes	Yes	Yes	DM	One	14	No	Never	Never	Yes	No	No	Never	Never	2 or less days	Dessie	1.86	2	24	Very Unlikely	Unlikely	Very Unlikely	Somewhat likely	Unlikely	Unlikely	Somewhat likely	Very Unlikely	Unlikely	Likely	Unlikely	Very Unlikely	Very Poor	Disatisfied	Not at all	A moderate amount	A moderate amount	Little	Little	A moderate amount	Little	Moderately	Not at all	A Little
241	2	38	Rural	preparatory and above	Govern"t	3000	Yes	No	No	DM	One	4	No	Never	Never	Yes	No	Yes	1 to 2 times	Yes	Greater than 2 days	Dessie	1.86	1.5	18	Unlikely	Unlikely	Very Unlikely	Very Unlikely	Very Unlikely	Very Unlikely	Very Unlikely	Very Unlikely	Unlikely	Unlikely	Unlikely	Unlikely	Poor	Disatisfied	A moderate amount	A moderate amount	A moderate amount	Little	Little	Little	Little	Mostly	Mostly	Mostly
251	1	75	Urban	Primary	Self	3000	Yes	Yes	Yes	DM	One	10	Yes	Yes	Never	Yes	Yes	Yes	1 to 2 times	Never	2 or less days	Dessie	1.86	2.66667	32	Unlikely	Unlikely	Unlikely	Unlikely	Unlikely	Unlikely	Unlikely	Unlikely	Likely	Likely	Likely	Likely	Nether poor nor good	Satisified	Little	Little	Little	Little	A moderate amount	A moderate amount	A moderate amount	A Little	A Little	A Little
258	1	58	Rural	Not read and write	Self	2000	No	No	No	DM	One	8	No	Yes	Yes	No	No	No	Never	Never	2 or less days	Dessie	1.86	2.41667	29	Somewhat likely	Somewhat likely	Somewhat likely	Unlikely	Unlikely	Somewhat likely	Somewhat likely	Unlikely	Unlikely	Unlikely	Unlikely	Unlikely	Poor	Disatisfied	A moderate amount	A moderate amount	A moderate amount	Little	Little	Little	Little	A Little	A Little	Not at all
263	2	60	Urban	Not read and write	Self	5000	Yes	No	No	DM	One	12	No	Never	Never	Yes	No	No	Never	Never	2 or less days	Dessie	1.86	1.33333	16	Very Unlikely	Very Unlikely	Very Unlikely	Very Unlikely	Very Unlikely	Very Unlikely	Very Unlikely	Very Unlikely	Unlikely	Unlikely	Unlikely	Unlikely	Poor	Disatisfied	A moderate amount	A moderate amount	A moderate amount	A moderate amount	Very much	Very much	Very much	Moderately	Moderately	Moderately
451	2	38	Urban	preparatory and above	Self	1000	Yes	Yes	Yes	DM	One	3	No	Yes	Yes	No	No	No	Never	Never	2 or less days	Dessie	1.86	1.91667	23	Very Unlikely	Very Unlikely	Very Unlikely	Very Unlikely	Somewhat likely	Likely	Somewhat likely	Unlikely	Very Unlikely	Unlikely	Somewhat likely	Very Unlikely	Good	Neither disatisified nor Satisfied	A moderate amount	Very much	A moderate amount	A moderate amount	A moderate amount	A moderate amount	Very much	Moderately	Completely	Moderately
452	1	34	Urban	read and write	Self	1000	Yes	Yes	Yes	DM	One	1	No	Never	Never	No	No	No	Never	Never	2 or less days	Dessie	1.86	2.08333	25	Somewhat likely	Very Unlikely	Very Unlikely	Likely	Somewhat likely	Unlikely	Unlikely	Very Unlikely	Very Unlikely	Somewhat likely	Somewhat likely	Very Unlikely	Nether poor nor good	Neither disatisified nor Satisfied	Little	Very much	A moderate amount	Very much	A moderate amount	A moderate amount	A moderate amount	Mostly	Moderately	Moderately
456	2	60	Urban	Not read and write	Self	3000	Yes	Yes	Yes	DM	One	15	No	Never	Never	Yes	No	No	1 to 2 times	Never	Greater than 2 days	Dessie	1.86	1.66667	20	Unlikely	Very Unlikely	Very Unlikely	Very Unlikely	Somewhat likely	Very Unlikely	Somewhat likely	Very Unlikely	Unlikely	Very Unlikely	Somewhat likely	Very Unlikely	Good	Satisified	A moderate amount	A moderate amount	Very much	Very much	Very much	Very much	A moderate amount	Moderately	Mostly	Moderately
458	1	54	Urban	preparatory and above	Govern"t	11300	Yes	Yes	Yes	DM	One	1	No	Never	Never	Yes	No	No	Never	Never	Greater than 2 days	Dessie	1.86	1.16667	14	Very Unlikely	Very Unlikely	Very Unlikely	Very Unlikely	Very Unlikely	Very Unlikely	Very Unlikely	Very Unlikely	Very Unlikely	Somewhat likely	Very Unlikely	Very Unlikely	Good	Disatisfied	Very much	Very much	A moderate amount	Very much	Not at all	Not at all	A moderate amount	Mostly	Mostly	Moderately
11	1	65	Urban	Primary	Self	5000	Yes	Yes	Yes	DM	two or more	21	No	Never	Never	No	No	No	Never	Never	2 or less days	Gondar	1.87	2.25	27	Unlikely	Somewhat likely	Likely	Unlikely	Unlikely	Unlikely	Unlikely	Unlikely	Unlikely	Somewhat likely	Very Unlikely	Unlikely	Nether poor nor good	Neither disatisified nor Satisfied	Not at all	A moderate amount	Little	Very much	A moderate amount	A moderate amount	Very much	Mostly	Mostly	Moderately
54	2	55	Urban	Not read and write	Self	4000	Yes	Yes	Yes	DM	two or more	3	No	Never	Never	No	No	No	Never	Never	2 or less days	Gondar	1.87	1.58333	19	Very Unlikely	Very Unlikely	Very Unlikely	Unlikely	Unlikely	Unlikely	Very Unlikely	Unlikely	Unlikely	Unlikely	Very Unlikely	Unlikely	Very Good	Satisified	A moderate amount	Very much	Very much	Very much	A moderate amount	A moderate amount	A moderate amount	Moderately	Completely	Mostly
55	2	40	Urban	Not read and write	Self	2000	Yes	Yes	Yes	DM	two or more	3	No	Never	Never	No	No	No	Never	Never	2 or less days	Gondar	1.87	2.16667	26	Unlikely	Very Unlikely	Very Unlikely	Very Unlikely	Somewhat likely	Somewhat likely	Somewhat likely	Somewhat likely	Unlikely	Unlikely	Somewhat likely	Unlikely	Good	Satisified	Little	Little	Very much	Very much	Little	Little	A moderate amount	Mostly	Moderately	Moderately
262	1	60	Urban	preparatory and above	Govern"t	4000	Yes	Yes	Yes	DM	two or more	8	No	Never	Never	No	No	No	Never	Never	2 or less days	Dessie	1.86	2.58333	31	Unlikely	Unlikely	Unlikely	Somewhat likely	Somewhat likely	Somewhat likely	Likely	Likely	Unlikely	Unlikely	Unlikely	Unlikely	Very Good	Very Satisfied	Little	Little	Little	Little	Little	Little	Little	A Little	A Little	Moderately
757	2	34	Rural	Not read and write	Others	8000	Yes	Yes	No	DM	two or more	5	No	Never	Never	No	No	No	Never	Never	2 or less days	Gondar	1.87	1.91667	23	Unlikely	Very Unlikely	Very Unlikely	Very Unlikely	Unlikely	Likely	Likely	Likely	Very Unlikely	Very Unlikely	Very Unlikely	Very Unlikely	Poor	Disatisfied	Very much	Very much	Little	Little	Little	Little	Very much	Not at all	A Little	A Little
341	1	51	Urban	Not read and write	Self	2000	Yes	Yes	No	DM	two or more	1	Yes	Never	Never	No	No	No	Never	Never	2 or less days	Bahir dar	1.89	1.75	21	Very Unlikely	Very Unlikely	Very Unlikely	Very Unlikely	Somewhat likely	Very Unlikely	Likely	Very Unlikely	Somewhat likely	Somewhat likely	Very Unlikely	Very Unlikely	Good	Disatisfied	A moderate amount	An extreme amount	A moderate amount	An extreme amount	Very much	A moderate amount	A moderate amount	Moderately	Mostly	Moderately
655	1	34	Rural	Not read and write	Others	1000	No	Yes	Yes	DM	None	6	No	Never	Never	No	No	No	Never	Never	2 or less days	Gondar	1.87	1.16667	14	Very Unlikely	Very Unlikely	Very Unlikely	Very Unlikely	Very Unlikely	Very Unlikely	Unlikely	Unlikely	Very Unlikely	Very Unlikely	Very Unlikely	Very Unlikely	Good	Satisified	Very much	Very much	Very much	Very much	Very much	Very much	A moderate amount	Moderately	Mostly	Mostly
646	1	18	Urban	secondary	Self	1500	No	No	Yes	DM	One	10	Yes	Never	Never	No	No	No	Never	Never	2 or less days	Gondar	1.87	1.66667	20	Unlikely	Unlikely	Unlikely	Unlikely	Unlikely	Unlikely	Unlikely	Unlikely	Very Unlikely	Very Unlikely	Very Unlikely	Very Unlikely	Poor	Neither disatisified nor Satisfied	Very much	Very much	Very much	Little	Little	Very much	Very much	Moderately	Moderately	Moderately
225	1	40	Urban	preparatory and above	Govern"t	7000	Yes	Yes	Yes	DM	None	1	No	Never	Never	No	No	No	Never	Never	2 or less days	Dessie	1.86	1.33333	16	Unlikely	Unlikely	Unlikely	Unlikely	Very Unlikely	Very Unlikely	Very Unlikely	Very Unlikely	Very Unlikely	Very Unlikely	Very Unlikely	Very Unlikely	Good	Satisified	Not at all	Not at all	A moderate amount	A moderate amount	A moderate amount	A moderate amount	A moderate amount	Mostly	Moderately	Moderately
101	1	66	Rural	Not read and write	Self	3000	No	Yes	Yes	Cancer	None	3	No	Never	Never	Yes	Yes	Yes	1 to 2 times	Yes	Greater than 2 days	Gondar	1.87	2	24	Somewhat likely	Somewhat likely	Unlikely	Unlikely	Very Unlikely	Somewhat likely	Somewhat likely	Somewhat likely	Very Unlikely	Very Unlikely	Very Unlikely	Very Unlikely	Nether poor nor good	Neither disatisified nor Satisfied	Very much	Very much	A moderate amount	A moderate amount	A moderate amount	A moderate amount	A moderate amount	Not at all	Moderately	A Little
102	2	45	Urban	Primary	Self	500	Yes	Yes	Yes	Cancer	None	6	No	Never	Never	No	No	No	Never	Never	2 or less days	Gondar	1.87	1.41667	17	Very Unlikely	Unlikely	Unlikely	Unlikely	Very Unlikely	Very Unlikely	Unlikely	Unlikely	Very Unlikely	Very Unlikely	Very Unlikely	Very Unlikely	Nether poor nor good	Neither disatisified nor Satisfied	Little	A moderate amount	A moderate amount	A moderate amount	A moderate amount	A moderate amount	A moderate amount	Mostly	Mostly	Mostly
103	2	40	Urban	preparatory and above	Govern"t	7011	Yes	Yes	Yes	Cancer	None	2	No	Never	Never	No	No	No	Never	Never	2 or less days	Gondar	1.87	1.41667	17	Very Unlikely	Unlikely	Unlikely	Unlikely	Very Unlikely	Very Unlikely	Unlikely	Unlikely	Very Unlikely	Very Unlikely	Very Unlikely	Very Unlikely	Good	Satisified	Not at all	A moderate amount	Very much	Very much	Very much	extremely	Very much	Completely	Mostly	Completely
104	2	35	Rural	read and write	Self	1000	Yes	Yes	Yes	Cancer	None	1	No	Never	Never	No	No	No	Never	Never	2 or less days	Gondar	1.87	1.58333	19	Unlikely	Unlikely	Unlikely	Very Unlikely	Unlikely	Unlikely	Unlikely	Unlikely	Very Unlikely	Very Unlikely	Very Unlikely	Very Unlikely	Good	Neither disatisified nor Satisfied	A moderate amount	Very much	Very much	Very much	Very much	Very much	Very much	Moderately	Moderately	Not at all
106	1	45	Rural	Not read and write	NGO	1000	Yes	Yes	Yes	Cancer	None	1	No	Never	Never	No	No	No	Never	Never	2 or less days	Gondar	1.87	1	12	Very Unlikely	Very Unlikely	Very Unlikely	Very Unlikely	Very Unlikely	Very Unlikely	Very Unlikely	Very Unlikely	Very Unlikely	Very Unlikely	Very Unlikely	Very Unlikely	Good	Satisified	A moderate amount	A moderate amount	A moderate amount	Little	Very much	Very much	Very much	Mostly	Mostly	Mostly
107	1	46	Rural	secondary	NGO	2000	Yes	Yes	Yes	Cancer	None	2	No	Never	Never	No	No	No	Never	Never	2 or less days	Gondar	1.87	1.25	15	Very Unlikely	Very Unlikely	Very Unlikely	Very Unlikely	Unlikely	Very Unlikely	Somewhat likely	Very Unlikely	Very Unlikely	Very Unlikely	Very Unlikely	Very Unlikely	Poor	Disatisfied	A moderate amount	Little	Little	Little	Little	Little	Little	A Little	Mostly	Not at all
108	2	70	Rural	Not read and write	NGO	5000	No	Yes	No	Cancer	None	2	No	Never	Never	Yes	No	No	Never	Never	2 or less days	Gondar	1.87	1.75	21	Unlikely	Very Unlikely	Unlikely	Very Likely	Very Unlikely	Unlikely	Very Unlikely	Very Unlikely	Unlikely	Unlikely	Very Unlikely	Very Unlikely	Very Poor	Disatisfied	Little	Little	Little	A moderate amount	Very much	A moderate amount	Not at all	Not at all	A Little	Not at all
109	2	35	Urban	preparatory and above	Self	3000	Yes	Yes	Yes	Cancer	None	2	Yes	Never	Never	No	No	No	1 to 2 times	Never	Greater than 2 days	Gondar	1.87	2.5	30	Very Unlikely	Very Unlikely	Unlikely	Unlikely	Somewhat likely	Very Likely	Very Likely	Somewhat likely	Unlikely	Unlikely	Unlikely	Unlikely	Very Good	Satisified	A moderate amount	Very much	An extreme amount	An extreme amount	Very much	A moderate amount	A moderate amount	Completely	Moderately	Moderately
111	2	38	Urban	preparatory and above	Self	1000	Yes	Yes	Yes	Cancer	None	3	Yes	Never	Never	No	No	No	Never	Never	Greater than 2 days	Gondar	1.87	2.25	27	Unlikely	Unlikely	Very Unlikely	Somewhat likely	Somewhat likely	Unlikely	Likely	Somewhat likely	Very Unlikely	Unlikely	Unlikely	Unlikely	Poor	Disatisfied	Very much	Very much	A moderate amount	A moderate amount	A moderate amount	A moderate amount	Little	Mostly	Not at all	Moderately
117	1	47	Urban	Primary	Self	500	Yes	Yes	Yes	Cancer	None	1	No	Never	Never	No	No	No	Never	Never	2 or less days	Gondar	1.87	1.16667	14	Very Unlikely	Very Unlikely	Very Unlikely	Very Unlikely	Unlikely	Very Unlikely	Very Unlikely	Very Unlikely	Very Unlikely	Unlikely	Very Unlikely	Very Unlikely	Nether poor nor good	Neither disatisified nor Satisfied	Very much	Little	A moderate amount	Very much	Very much	A moderate amount	Very much	Completely	Moderately	Moderately
118	2	40	Rural	Not read and write	Self	1000	No	Yes	No	Cancer	None	1	No	Never	Never	No	No	No	Never	Never	2 or less days	Gondar	1.87	2.33333	28	Unlikely	Unlikely	Unlikely	Somewhat likely	Unlikely	Unlikely	Somewhat likely	Somewhat likely	Unlikely	Unlikely	Unlikely	Somewhat likely	Good	Disatisfied	Very much	Very much	A moderate amount	A moderate amount	A moderate amount	Little	A moderate amount	Not at all	A Little	Moderately
617	2	60	Rural	Not read and write	Others	1000	No	No	Yes	Cancer	None	1	No	Never	Never	No	Yes	No	Never	Never	Greater than 2 days	Gondar	1.87	1.91667	23	Unlikely	Somewhat likely	Very Unlikely	Unlikely	Unlikely	Unlikely	Somewhat likely	Somewhat likely	Unlikely	Very Unlikely	Very Unlikely	Very Unlikely	Poor	Neither disatisified nor Satisfied	A moderate amount	A moderate amount	Little	A moderate amount	A moderate amount	Little	Little	A Little	A Little	Moderately
618	2	18	Rural	read and write	Others	1000	No	Yes	Yes	Cancer	None	2	No	Never	Never	No	No	No	Never	Never	2 or less days	Gondar	1.87	1.25	15	Very Unlikely	Very Unlikely	Very Unlikely	Very Unlikely	Very Unlikely	Very Unlikely	Unlikely	Unlikely	Unlikely	Very Unlikely	Very Unlikely	Very Unlikely	Good	Very Satisfied	Little	Very much	Very much	Very much	Little	Very much	extremely	Completely	Completely	Moderately
619	2	22	Urban	preparatory and above	Others	1000	No	Yes	Yes	Cancer	None	1	No	Never	Never	No	No	No	Never	Never	2 or less days	Gondar	1.87	1.16667	14	Very Unlikely	Very Unlikely	Very Unlikely	Very Unlikely	Very Unlikely	Very Unlikely	Very Unlikely	Very Unlikely	Somewhat likely	Very Unlikely	Very Unlikely	Very Unlikely	Nether poor nor good	Satisified	Little	A moderate amount	Very much	Very much	A moderate amount	Very much	Very much	Moderately	Moderately	A Little
620	2	49	Urban	preparatory and above	Others	1000	Yes	Yes	Yes	Cancer	None	2	No	Never	Never	No	No	No	Never	Never	Greater than 2 days	Gondar	1.87	1	12	Very Unlikely	Very Unlikely	Very Unlikely	Very Unlikely	Very Unlikely	Very Unlikely	Very Unlikely	Very Unlikely	Very Unlikely	Very Unlikely	Very Unlikely	Very Unlikely	Good	Satisified	Not at all	Very much	An extreme amount	Very much	Very much	Very much	Very much	Completely	Completely	Completely
621	2	35	Urban	Not read and write	Others	1000	Yes	Yes	Yes	Cancer	None	1	No	Never	Never	No	No	No	Never	Never	2 or less days	Gondar	1.87	1	12	Very Unlikely	Very Unlikely	Very Unlikely	Very Unlikely	Very Unlikely	Very Unlikely	Very Unlikely	Very Unlikely	Very Unlikely	Very Unlikely	Very Unlikely	Very Unlikely	Good	Satisified	Little	Very much	Very much	Very much	Very much	A moderate amount	Very much	A Little	Moderately	Not at all
622	2	50	Rural	Not read and write	Others	1000	No	Yes	Yes	Cancer	None	7	No	Never	Never	No	No	No	Never	Never	2 or less days	Gondar	1.87	2.33333	28	Somewhat likely	Unlikely	Unlikely	Very Unlikely	Unlikely	Unlikely	Somewhat likely	Somewhat likely	Somewhat likely	Somewhat likely	Unlikely	Unlikely	Good	Neither disatisified nor Satisfied	A moderate amount	Very much	Very much	Very much	Very much	A moderate amount	extremely	Mostly	Mostly	Moderately
623	2	50	Rural	Not read and write	Others	1000	No	Yes	Yes	Cancer	None	10	No	Never	Never	No	No	No	Never	Never	2 or less days	Gondar	1.87	2.33333	28	Somewhat likely	Unlikely	Unlikely	Very Unlikely	Unlikely	Unlikely	Somewhat likely	Somewhat likely	Somewhat likely	Somewhat likely	Unlikely	Unlikely	Good	Neither disatisified nor Satisfied	A moderate amount	Very much	Very much	Very much	Very much	A moderate amount	extremely	Mostly	Mostly	Moderately
624	2	50	Urban	read and write	Others	1000	Yes	Yes	Yes	Cancer	None	1	No	Never	Never	No	No	No	Never	Never	2 or less days	Gondar	1.87	1.58333	19	Very Unlikely	Unlikely	Very Unlikely	Unlikely	Very Unlikely	Unlikely	Unlikely	Unlikely	Unlikely	Unlikely	Very Unlikely	Very Unlikely	Good	Satisified	Little	A moderate amount	Very much	Very much	Very much	extremely	A moderate amount	Completely	Completely	Moderately
625	2	40	Urban	preparatory and above	Govern"t	8052	Yes	Yes	Yes	Cancer	None	1	No	Never	Never	No	No	No	Never	Never	Greater than 2 days	Gondar	1.87	1.25	15	Very Unlikely	Very Unlikely	Very Unlikely	Very Unlikely	Unlikely	Unlikely	Unlikely	Very Unlikely	Very Unlikely	Very Unlikely	Very Unlikely	Very Unlikely	Good	Satisified	Not at all	A moderate amount	Very much	Very much	A moderate amount	Very much	Very much	Completely	Completely	Completely
626	2	38	Rural	Not read and write	Others	1000	No	No	Yes	Cancer	None	1	No	Never	Never	No	Yes	Yes	Never	Never	2 or less days	Gondar	1.87	2.16667	26	Unlikely	Unlikely	Unlikely	Somewhat likely	Unlikely	Unlikely	Unlikely	Somewhat likely	Unlikely	Unlikely	Unlikely	Unlikely	Poor	Disatisfied	Very much	An extreme amount	A moderate amount	Little	Very much	Little	Very much	Not at all	A Little	Not at all
627	2	26	Rural	read and write	Others	1000	Yes	Yes	Yes	Cancer	None	2	No	Never	Never	No	No	No	Never	Never	2 or less days	Gondar	1.87	2.25	27	Somewhat likely	Somewhat likely	Unlikely	Unlikely	Unlikely	Somewhat likely	Somewhat likely	Very Likely	Very Unlikely	Very Unlikely	Very Unlikely	Very Unlikely	Poor	Satisified	Little	Very much	A moderate amount	A moderate amount	A moderate amount	A moderate amount	Very much	A Little	A Little	Completely
689	2	45	Rural	preparatory and above	Govern"t	4000	Yes	Yes	Yes	Cancer	None	2	No	Never	Never	No	Yes	No	1 to 2 times	Yes	2 or less days	Gondar	1.87	2.08333	25	Unlikely	Unlikely	Unlikely	Somewhat likely	Somewhat likely	Somewhat likely	Somewhat likely	Somewhat likely	Very Unlikely	Very Unlikely	Very Unlikely	Very Unlikely	Good	Satisified	A moderate amount	A moderate amount	A moderate amount	A moderate amount	Very much	extremely	Very much	Mostly	Mostly	Completely
691	2	45	Urban	preparatory and above	Govern"t	2000	Yes	Yes	Yes	Cancer	None	1	No	Never	Never	No	No	No	Never	Never	2 or less days	Gondar	1.87	1	12	Very Unlikely	Very Unlikely	Very Unlikely	Very Unlikely	Very Unlikely	Very Unlikely	Very Unlikely	Very Unlikely	Very Unlikely	Very Unlikely	Very Unlikely	Very Unlikely	Good	Satisified	Little	A moderate amount	A moderate amount	A moderate amount	Little	Little	Little	A Little	Moderately	Mostly
693	2	34	Urban	Primary	Self	1500	Yes	Yes	Yes	Cancer	None	2	No	Never	Never	No	No	No	Never	Never	2 or less days	Gondar	1.87	1.33333	16	Very Unlikely	Very Unlikely	Very Unlikely	Very Unlikely	Unlikely	Unlikely	Unlikely	Unlikely	Very Unlikely	Very Unlikely	Very Unlikely	Very Unlikely	Good	Satisified	A moderate amount	Very much	Very much	Very much	Very much	Very much	Very much	Mostly	Mostly	Mostly
695	1	46	Rural	Not read and write	Others	2000	No	No	No	Cancer	None	2	No	Never	Never	No	No	No	Never	Never	Greater than 2 days	Gondar	1.87	1.16667	14	Very Unlikely	Very Unlikely	Very Unlikely	Very Unlikely	Very Unlikely	Very Unlikely	Very Unlikely	Very Unlikely	Unlikely	Unlikely	Very Unlikely	Very Unlikely	Good	Satisified	A moderate amount	Very much	Very much	Very much	Very much	Very much	Very much	Mostly	Mostly	Moderately
696	2	42	Urban	read and write	Others	2000	Yes	No	Yes	Cancer	None	2	No	Never	Never	No	No	No	Never	Never	2 or less days	Gondar	1.87	1.33333	16	Unlikely	Unlikely	Unlikely	Unlikely	Very Unlikely	Very Unlikely	Very Unlikely	Very Unlikely	Very Unlikely	Very Unlikely	Very Unlikely	Very Unlikely	Nether poor nor good	Neither disatisified nor Satisfied	Very much	Very much	A moderate amount	A moderate amount	A moderate amount	A moderate amount	Little	Moderately	Moderately	Moderately
698	2	24	Urban	preparatory and above	Govern"t	5000	Yes	Yes	Yes	Cancer	None	2	No	Never	Never	No	Yes	No	1 to 2 times	Never	2 or less days	Gondar	1.87	3	36	Somewhat likely	Somewhat likely	Somewhat likely	Somewhat likely	Likely	Likely	Likely	Likely	Unlikely	Unlikely	Unlikely	Unlikely	Good	Satisified	A moderate amount	A moderate amount	Very much	Very much	Very much	Very much	extremely	Mostly	Mostly	Completely
699	1	45	Urban	preparatory and above	Self	3000	Yes	Yes	Yes	Cancer	None	2	No	Never	Never	No	No	No	Never	Never	2 or less days	Gondar	1.87	1.83333	22	Unlikely	Unlikely	Unlikely	Unlikely	Unlikely	Unlikely	Unlikely	Unlikely	Very Unlikely	Very Unlikely	Unlikely	Unlikely	Good	Satisified	A moderate amount	Very much	Very much	Very much	Very much	A moderate amount	A moderate amount	Mostly	Mostly	Mostly
700	2	45	Rural	Not read and write	Others	500	No	No	Yes	Cancer	None	1	No	Never	Never	No	No	No	Never	Never	2 or less days	Gondar	1.87	2.91667	35	Likely	Likely	Likely	Somewhat likely	Somewhat likely	Somewhat likely	Likely	Likely	Unlikely	Unlikely	Very Unlikely	Very Unlikely	Good	Neither disatisified nor Satisfied	A moderate amount	A moderate amount	A moderate amount	A moderate amount	Very much	Very much	Very much	Mostly	Mostly	Completely
701	2	34	Urban	secondary	Self	2000	Yes	Yes	Yes	Cancer	None	2	No	Never	Never	No	Yes	Yes	Never	Never	2 or less days	Gondar	1.87	2	24	Unlikely	Unlikely	Unlikely	Unlikely	Very Unlikely	Very Unlikely	Very Unlikely	Very Unlikely	Somewhat likely	Somewhat likely	Somewhat likely	Somewhat likely	Good	Satisified	A moderate amount	Very much	Very much	Very much	Very much	Very much	extremely	Completely	Mostly	Mostly
702	1	52	Rural	Not read and write	Others	1000	No	Yes	No	Cancer	None	2	No	Never	Never	No	No	Yes	Never	Never	2 or less days	Gondar	1.87	2.5	30	Unlikely	Unlikely	Unlikely	Unlikely	Somewhat likely	Somewhat likely	Likely	Likely	Unlikely	Unlikely	Unlikely	Unlikely	Good	Satisified	A moderate amount	Very much	Very much	Very much	Very much	A moderate amount	extremely	Completely	Completely	A Little
703	2	26	Urban	preparatory and above	Govern"t	3000	Yes	Yes	Yes	Cancer	None	1	No	Never	Never	No	No	No	Never	Never	2 or less days	Gondar	1.87	1.16667	14	Very Unlikely	Very Unlikely	Very Unlikely	Very Unlikely	Very Unlikely	Very Unlikely	Very Unlikely	Very Unlikely	Unlikely	Unlikely	Very Unlikely	Very Unlikely	Good	Satisified	A moderate amount	Very much	Very much	A moderate amount	extremely	extremely	extremely	Moderately	Moderately	Moderately
704	1	45	Rural	read and write	Self	1000	Yes	Yes	No	Cancer	None	1	No	Never	Never	No	Yes	Yes	1 to 2 times	Yes	2 or less days	Gondar	1.87	1.33333	16	Very Unlikely	Very Unlikely	Very Unlikely	Very Unlikely	Unlikely	Unlikely	Unlikely	Unlikely	Very Unlikely	Very Unlikely	Very Unlikely	Very Unlikely	Good	Satisified	A moderate amount	Very much	Very much	Very much	Very much	extremely	extremely	Completely	A Little	Moderately
705	2	32	Urban	preparatory and above	NGO	4000	Yes	No	Yes	Cancer	None	1	No	Never	Never	No	No	No	Never	Never	2 or less days	Gondar	1.87	2.33333	28	Unlikely	Unlikely	Unlikely	Unlikely	Very Unlikely	Very Unlikely	Very Unlikely	Very Unlikely	Likely	Likely	Likely	Likely	Good	Satisified	A moderate amount	A moderate amount	Very much	Very much	Very much	extremely	extremely	Completely	Moderately	Moderately
706	2	30	Rural	read and write	Others	1000	No	No	No	Cancer	None	1	No	Yes	Never	No	Yes	Yes	1 to 2 times	Yes	2 or less days	Gondar	1.87	1.66667	20	Unlikely	Unlikely	Unlikely	Unlikely	Very Unlikely	Very Unlikely	Very Unlikely	Very Unlikely	Unlikely	Unlikely	Unlikely	Unlikely	Good	Disatisfied	Little	Little	Little	Little	Little	Not at all	Not at all	Not at all	Not at all	A Little
709	2	21	Urban	preparatory and above	Others	1000	Yes	No	No	Cancer	None	1	No	Never	Never	No	No	No	Never	Never	2 or less days	Gondar	1.87	1.16667	14	Very Unlikely	Very Unlikely	Very Unlikely	Very Unlikely	Very Unlikely	Very Unlikely	Very Unlikely	Very Unlikely	Unlikely	Unlikely	Very Unlikely	Very Unlikely	Poor	Disatisfied	A moderate amount	Little	Little	Little	Little	Little	Little	A Little	A Little	A Little
347	1	47	Urban	preparatory and above	Self	1000	Yes	Yes	Yes	Cancer	None	3	No	Never	Never	No	No	No	Never	Never	2 or less days	Bahir dar	1.89	2	24	Unlikely	Unlikely	Unlikely	Unlikely	Unlikely	Unlikely	Unlikely	Unlikely	Unlikely	Unlikely	Unlikely	Unlikely	Good	Disatisfied	Very much	Very much	A moderate amount	Very much	A moderate amount	A moderate amount	Very much	Moderately	Moderately	A Little
348	1	52	Rural	Primary	Self	4000	No	Yes	No	Cancer	None	1	No	Never	Never	No	No	No	Never	Never	2 or less days	Bahir dar	1.89	1.33333	16	Unlikely	Unlikely	Unlikely	Unlikely	Very Unlikely	Very Unlikely	Very Unlikely	Very Unlikely	Very Unlikely	Very Unlikely	Very Unlikely	Very Unlikely	Good	Neither disatisified nor Satisfied	Very much	Very much	Little	Very much	Little	Little	Little	A Little	A Little	Not at all
349	1	45	Rural	Not read and write	Self	2000	Yes	Yes	Yes	Cancer	None	2	No	Never	Never	No	No	No	Never	Never	2 or less days	Bahir dar	1.89	1.08333	13	Unlikely	Very Unlikely	Very Unlikely	Very Unlikely	Very Unlikely	Very Unlikely	Very Unlikely	Very Unlikely	Very Unlikely	Very Unlikely	Very Unlikely	Very Unlikely	Nether poor nor good	Disatisfied	Very much	Very much	A moderate amount	Very much	Little	Little	Very much	A Little	A Little	Not at all
350	2	60	Urban	Not read and write	Self	1000	No	No	Yes	Cancer	None	3	No	Never	Never	Yes	Yes	No	Never	Never	2 or less days	Bahir dar	1.89	1.5	18	Very Unlikely	Very Unlikely	Very Unlikely	Very Unlikely	Very Unlikely	Very Unlikely	Very Unlikely	Very Unlikely	Likely	Unlikely	Unlikely	Unlikely	Good	Disatisfied	Very much	Very much	Little	Very much	A moderate amount	A moderate amount	Very much	Not at all	A Little	Not at all
351	1	43	Rural	secondary	Self	3000	No	No	Yes	Cancer	None	1	Yes	Yes	Never	No	No	Yes	Never	Never	2 or less days	Bahir dar	1.89	2.33333	28	Unlikely	Very Unlikely	Very Unlikely	Very Unlikely	Very Likely	Likely	Likely	Unlikely	Unlikely	Unlikely	Unlikely	Unlikely	Poor	Satisified	Not at all	Very much	Very much	Very much	Very much	Very much	Very much	A Little	Moderately	A Little
353	2	40	Rural	Not read and write	Self	2000	No	No	Yes	Cancer	None	1	No	Never	Never	No	No	No	Never	Never	2 or less days	Bahir dar	1.89	2	24	Unlikely	Unlikely	Unlikely	Unlikely	Unlikely	Unlikely	Unlikely	Unlikely	Unlikely	Unlikely	Unlikely	Unlikely	Nether poor nor good	Satisified	Not at all	Very much	Little	Very much	A moderate amount	Little	Little	A Little	Moderately	Not at all
354	2	50	Urban	Not read and write	Self	1000	No	Yes	Yes	Cancer	None	7	No	Never	Never	No	No	No	Never	Never	2 or less days	Bahir dar	1.89	2	24	Unlikely	Unlikely	Unlikely	Unlikely	Unlikely	Unlikely	Unlikely	Unlikely	Unlikely	Unlikely	Unlikely	Unlikely	Good	Disatisfied	Very much	A moderate amount	A moderate amount	Very much	Very much	A moderate amount	Very much	A Little	Moderately	Not at all
359	2	60	Rural	Not read and write	Self	3000	No	Yes	Yes	Cancer	None	6	No	Never	Never	No	No	No	Never	Never	2 or less days	Bahir dar	1.89	1.58333	19	Unlikely	Very Unlikely	Unlikely	Very Unlikely	Unlikely	Unlikely	Unlikely	Unlikely	Unlikely	Very Unlikely	Very Unlikely	Very Unlikely	Poor	Neither disatisified nor Satisfied	Very much	Very much	A moderate amount	A moderate amount	A moderate amount	Little	Very much	A Little	Moderately	A Little
360	2	58	Urban	read and write	Self	1000	Yes	No	Yes	Cancer	None	2	No	Never	Never	No	No	No	Never	Never	2 or less days	Bahir dar	1.89	2	24	Unlikely	Unlikely	Unlikely	Unlikely	Unlikely	Unlikely	Unlikely	Unlikely	Unlikely	Unlikely	Unlikely	Unlikely	Good	Satisified	Very much	Very much	Very much	Very much	Very much	A moderate amount	A moderate amount	Not at all	A Little	A Little
361	2	37	Urban	read and write	Self	1000	Yes	No	Yes	Cancer	None	3	No	Never	Never	No	No	No	Never	Never	2 or less days	Bahir dar	1.89	2	24	Unlikely	Unlikely	Unlikely	Unlikely	Unlikely	Unlikely	Unlikely	Unlikely	Unlikely	Unlikely	Unlikely	Unlikely	Nether poor nor good	Satisified	Very much	Very much	A moderate amount	A moderate amount	Little	Little	Little	Not at all	Not at all	Not at all
362	2	65	Rural	read and write	Self	2000	Yes	Yes	Yes	Cancer	None	5	No	Never	Never	No	No	No	Never	Never	2 or less days	Bahir dar	1.89	2	24	Unlikely	Unlikely	Unlikely	Unlikely	Unlikely	Unlikely	Unlikely	Unlikely	Unlikely	Unlikely	Unlikely	Unlikely	Nether poor nor good	Neither disatisified nor Satisfied	Little	Little	A moderate amount	A moderate amount	A moderate amount	Little	Very much	Not at all	Not at all	A Little
363	2	27	Urban	preparatory and above	Govern"t	3000	Yes	Yes	Yes	Cancer	None	1	No	Never	Never	No	No	No	Never	Never	2 or less days	Bahir dar	1.89	2.33333	28	Unlikely	Unlikely	Unlikely	Unlikely	Somewhat likely	Unlikely	Unlikely	Likely	Somewhat likely	Unlikely	Unlikely	Unlikely	Poor	Disatisfied	A moderate amount	Very much	A moderate amount	Very much	Very much	A moderate amount	Very much	Moderately	Moderately	A Little
364	2	34	Urban	Not read and write	Self	1000	Yes	Yes	Yes	Cancer	None	1	No	Never	Never	No	No	No	Never	Never	2 or less days	Bahir dar	1.89	2	24	Unlikely	Unlikely	Unlikely	Unlikely	Unlikely	Unlikely	Unlikely	Unlikely	Unlikely	Unlikely	Unlikely	Unlikely	Poor	Satisified	A moderate amount	Very much	Very much	A moderate amount	A moderate amount	A moderate amount	Very much	Not at all	A Little	Not at all
365	2	35	Urban	Primary	Self	1000	No	Yes	Yes	Cancer	None	1	No	Never	Never	Yes	Yes	No	Never	Never	2 or less days	Bahir dar	1.89	2.08333	25	Unlikely	Unlikely	Unlikely	Unlikely	Unlikely	Unlikely	Unlikely	Unlikely	Somewhat likely	Unlikely	Unlikely	Unlikely	Good	Satisified	Little	Very much	Very much	Very much	A moderate amount	A moderate amount	A moderate amount	A Little	Moderately	A Little
366	2	30	Rural	Primary	Self	1000	No	Yes	Yes	Cancer	None	1	No	Never	Never	No	No	No	Never	Never	2 or less days	Bahir dar	1.89	2	24	Unlikely	Unlikely	Unlikely	Unlikely	Unlikely	Unlikely	Unlikely	Unlikely	Unlikely	Unlikely	Unlikely	Unlikely	Good	Satisified	A moderate amount	Very much	A moderate amount	A moderate amount	A moderate amount	A moderate amount	A moderate amount	Not at all	A Little	Moderately
202	2	56	Urban	Primary	Self	500	Yes	Yes	Yes	Cancer	None	1	No	Yes	Never	No	No	No	Never	Never	2 or less days	Dessie	1.86	1	12	Very Unlikely	Very Unlikely	Very Unlikely	Very Unlikely	Very Unlikely	Very Unlikely	Very Unlikely	Very Unlikely	Very Unlikely	Very Unlikely	Very Unlikely	Very Unlikely	Good	Satisified	Not at all	Little	Very much	Very much	Very much	Very much	Very much	A Little	Moderately	Moderately
204	1	50	Urban	Not read and write	Others	1000	No	Yes	Yes	Cancer	None	2	No	Never	Never	No	No	No	Never	Never	2 or less days	Dessie	1.86	1.33333	16	Very Unlikely	Very Unlikely	Very Unlikely	Very Unlikely	Very Unlikely	Very Unlikely	Very Unlikely	Very Unlikely	Unlikely	Unlikely	Unlikely	Unlikely	Nether poor nor good	Neither disatisified nor Satisfied	A moderate amount	Very much	A moderate amount	A moderate amount	A moderate amount	A moderate amount	A moderate amount	Not at all	A Little	A Little
205	2	60	Rural	Not read and write	Self	500	No	Yes	Yes	Cancer	None	1	No	Never	Never	No	No	No	Never	Never	2 or less days	Dessie	1.86	1.25	15	Somewhat likely	Very Unlikely	Very Unlikely	Very Unlikely	Very Unlikely	Very Unlikely	Very Unlikely	Very Unlikely	Unlikely	Very Unlikely	Very Unlikely	Very Unlikely	Poor	Neither disatisified nor Satisfied	A moderate amount	A moderate amount	A moderate amount	A moderate amount	A moderate amount	A moderate amount	Very much	A Little	Not at all	Moderately
206	2	40	Urban	Not read and write	Self	1000	Yes	Yes	Yes	Cancer	None	6	No	Never	Never	No	No	No	Never	Never	Greater than 2 days	Dessie	1.86	1.41667	17	Unlikely	Very Unlikely	Very Unlikely	Very Unlikely	Unlikely	Unlikely	Unlikely	Unlikely	Very Unlikely	Very Unlikely	Very Unlikely	Very Unlikely	Good	Satisified	A moderate amount	A moderate amount	Very much	Very much	A moderate amount	A moderate amount	Very much	Moderately	Moderately	Moderately
207	2	35	Urban	Not read and write	Others	1000	No	Yes	Yes	Cancer	None	1	No	Never	Never	No	No	No	Never	Never	2 or less days	Dessie	1.86	1.08333	13	Unlikely	Very Unlikely	Very Unlikely	Very Unlikely	Very Unlikely	Very Unlikely	Very Unlikely	Very Unlikely	Very Unlikely	Very Unlikely	Very Unlikely	Very Unlikely	Poor	Disatisfied	Little	A moderate amount	A moderate amount	A moderate amount	A moderate amount	A moderate amount	A moderate amount	Moderately	A Little	Not at all
208	2	50	Rural	Not read and write	Self	500	No	Yes	Yes	Cancer	None	1	No	Never	Never	No	No	No	Never	Never	2 or less days	Dessie	1.86	1.16667	14	Somewhat likely	Very Unlikely	Very Unlikely	Very Unlikely	Very Unlikely	Very Unlikely	Very Unlikely	Very Unlikely	Very Unlikely	Very Unlikely	Very Unlikely	Very Unlikely	Nether poor nor good	Satisified	A moderate amount	A moderate amount	Very much	A moderate amount	A moderate amount	A moderate amount	Very much	A Little	Moderately	A Little
231	1	21	Rural	Primary	Self	2000	No	Yes	Yes	Cancer	None	1	No	Never	Never	No	No	No	Never	Yes	2 or less days	Dessie	1.86	2.16667	26	Unlikely	Very Unlikely	Very Unlikely	Very Unlikely	Very Likely	Very Unlikely	Very Likely	Likely	Somewhat likely	Very Unlikely	Very Unlikely	Very Unlikely	Good	Neither disatisified nor Satisfied	A moderate amount	An extreme amount	Very much	An extreme amount	extremely	A moderate amount	Very much	A Little	Moderately	Not at all
232	1	42	Rural	Primary	Self	2000	No	Yes	Yes	Cancer	None	1	No	Never	Never	No	No	No	Never	Never	2 or less days	Dessie	1.86	2	24	Unlikely	Very Unlikely	Very Unlikely	Very Unlikely	Very Likely	Very Unlikely	Very Likely	Somewhat likely	Unlikely	Very Unlikely	Very Unlikely	Very Unlikely	Good	Neither disatisified nor Satisfied	A moderate amount	An extreme amount	A moderate amount	An extreme amount	extremely	A moderate amount	Very much	Moderately	Mostly	A Little
115	2	45	Urban	preparatory and above	Self	600	No	Yes	Yes	Cancer	None	3	No	Never	Never	No	No	No	Never	Never	2 or less days	Gondar	1.87	1.25	15	Very Unlikely	Very Unlikely	Very Unlikely	Very Unlikely	Unlikely	Very Unlikely	Very Unlikely	Unlikely	Very Unlikely	Unlikely	Very Unlikely	Very Unlikely	Nether poor nor good	Neither disatisified nor Satisfied	A moderate amount	A moderate amount	Little	Very much	Very much	A moderate amount	Very much	Completely	Moderately	A Little
116	1	60	Rural	Not read and write	Self	5000	No	Yes	No	Cancer	None	11	No	Never	Never	No	No	No	1 to 2 times	Never	Greater than 2 days	Gondar	1.87	2.33333	28	Very Unlikely	Very Unlikely	Very Unlikely	Very Likely	Unlikely	Unlikely	Very Likely	Likely	Unlikely	Unlikely	Very Unlikely	Unlikely	Poor	Disatisfied	Not at all	Little	Very much	Very much	extremely	Very much	extremely	Moderately	Moderately	A Little
357	2	45	Urban	Primary	Self	2000	Yes	No	Yes	Cancer	None	1	No	Never	Never	No	No	No	Never	Never	2 or less days	Bahir dar	1.89	1.83333	22	Very Unlikely	Very Unlikely	Unlikely	Unlikely	Unlikely	Unlikely	Unlikely	Unlikely	Unlikely	Unlikely	Unlikely	Unlikely	Very Good	Very Satisfied	Little	Very much	Very much	Very much	Very much	Very much	A moderate amount	A Little	A Little	Mostly
119	1	54	Urban	preparatory and above	Others	1500	No	Yes	No	Cancer	One	7	No	Never	Never	Yes	Yes	Yes	Never	Never	Greater than 2 days	Gondar	1.87	1.91667	23	Somewhat likely	Unlikely	Unlikely	Unlikely	Unlikely	Unlikely	Unlikely	Unlikely	Unlikely	Unlikely	Very Unlikely	Very Unlikely	Poor	Neither disatisified nor Satisfied	Little	Very much	A moderate amount	Little	Little	Little	A moderate amount	A Little	A Little	A Little
114	2	53	Urban	preparatory and above	Self	5000	Yes	Yes	Yes	Cancer	One	4	No	Never	Never	No	No	No	Never	Never	2 or less days	Gondar	1.87	1	12	Very Unlikely	Very Unlikely	Very Unlikely	Very Unlikely	Very Unlikely	Very Unlikely	Very Unlikely	Very Unlikely	Very Unlikely	Very Unlikely	Very Unlikely	Very Unlikely	Good	Satisified	Little	A moderate amount	Very much	Very much	Very much	Very much	Very much	Mostly	Mostly	Mostly
120	1	57	Urban	Not read and write	Govern"t	3000	Yes	Yes	Yes	Cancer	One	2	No	Never	Never	No	No	No	Never	Yes	Greater than 2 days	Gondar	1.87	2.25	27	Very Unlikely	Unlikely	Unlikely	Unlikely	Somewhat likely	Unlikely	Likely	Somewhat likely	Unlikely	Unlikely	Unlikely	Unlikely	Nether poor nor good	Neither disatisified nor Satisfied	A moderate amount	Very much	A moderate amount	Very much	A moderate amount	Very much	Very much	Moderately	A Little	Moderately
690	1	52	Urban	read and write	Self	1000	Yes	No	No	Cancer	One	6	Yes	Never	Never	No	Yes	No	Never	Never	Greater than 2 days	Gondar	1.87	1.33333	16	Very Unlikely	Very Unlikely	Very Unlikely	Very Unlikely	Unlikely	Unlikely	Unlikely	Unlikely	Very Unlikely	Very Unlikely	Very Unlikely	Very Unlikely	Poor	Disatisfied	Very much	Very much	A moderate amount	A moderate amount	Little	A moderate amount	A moderate amount	Mostly	Completely	Completely
692	2	40	Urban	secondary	Self	4000	Yes	No	Yes	Cancer	One	5	No	Never	Never	No	Yes	No	Never	Yes	Greater than 2 days	Gondar	1.87	2	24	Unlikely	Unlikely	Unlikely	Unlikely	Somewhat likely	Somewhat likely	Somewhat likely	Somewhat likely	Very Unlikely	Very Unlikely	Very Unlikely	Very Unlikely	Good	Satisified	A moderate amount	Very much	Very much	Very much	Very much	Very much	A moderate amount	Mostly	Moderately	Mostly
694	2	42	Urban	preparatory and above	Govern"t	2000	Yes	Yes	Yes	Cancer	One	3	No	Never	Never	No	Yes	Yes	Never	Never	2 or less days	Gondar	1.87	3	36	Likely	Likely	Likely	Likely	Somewhat likely	Somewhat likely	Somewhat likely	Somewhat likely	Unlikely	Unlikely	Unlikely	Unlikely	Good	Satisified	A moderate amount	Very much	Very much	Very much	A moderate amount	A moderate amount	extremely	Completely	A Little	A Little
707	1	48	Urban	preparatory and above	Govern"t	5000	Yes	Yes	Yes	Cancer	One	12	Yes	Yes	Never	No	No	No	Never	Never	2 or less days	Gondar	1.87	1	12	Very Unlikely	Very Unlikely	Very Unlikely	Very Unlikely	Very Unlikely	Very Unlikely	Very Unlikely	Very Unlikely	Very Unlikely	Very Unlikely	Very Unlikely	Very Unlikely	Poor	Disatisfied	A moderate amount	A moderate amount	Very much	Very much	Very much	Very much	Very much	Mostly	Moderately	Mostly
352	2	45	Urban	Primary	Self	1000	No	Yes	Yes	Cancer	One	2	No	Yes	Never	No	No	No	Never	Never	2 or less days	Bahir dar	1.89	2	24	Unlikely	Unlikely	Unlikely	Unlikely	Unlikely	Unlikely	Unlikely	Unlikely	Unlikely	Unlikely	Unlikely	Unlikely	Very Good	Very Disatisfied	Little	Very much	A moderate amount	Very much	Very much	A moderate amount	Very much	Moderately	Moderately	Moderately
355	2	40	Urban	Primary	Self	2000	Yes	Yes	Yes	Cancer	One	1	No	Never	Never	No	No	No	Never	Never	2 or less days	Bahir dar	1.89	2	24	Unlikely	Unlikely	Unlikely	Unlikely	Unlikely	Unlikely	Unlikely	Unlikely	Unlikely	Unlikely	Unlikely	Unlikely	Good	Disatisfied	Little	An extreme amount	A moderate amount	A moderate amount	Very much	A moderate amount	Little	Not at all	Not at all	Moderately
358	1	75	Urban	read and write	Self	8000	No	No	Yes	Cancer	One	8	No	Never	Never	Yes	No	Yes	Never	Never	2 or less days	Bahir dar	1.89	1.66667	20	Unlikely	Unlikely	Unlikely	Unlikely	Unlikely	Unlikely	Unlikely	Unlikely	Very Unlikely	Very Unlikely	Very Unlikely	Very Unlikely	Good	Satisified	Very much	Very much	A moderate amount	Very much	A moderate amount	Very much	Very much	A Little	A Little	Moderately
856	2	41	Urban	secondary	Others	4000	Yes	Yes	No	Cancer	One	6	No	Yes	Never	No	No	No	Never	Never	Greater than 2 days	Bahir dar	1.89	1.83333	22	Unlikely	Unlikely	Unlikely	Unlikely	Unlikely	Unlikely	Unlikely	Unlikely	Unlikely	Unlikely	Very Unlikely	Very Unlikely	Poor	Satisified	A moderate amount	A moderate amount	A moderate amount	A moderate amount	A moderate amount	A moderate amount	A moderate amount	Moderately	Moderately	Moderately
201	2	40	Urban	preparatory and above	Govern"t	3500	Yes	Yes	Yes	Cancer	One	3	No	Never	Never	No	No	No	Never	Never	2 or less days	Dessie	1.86	1.58333	19	Unlikely	Very Unlikely	Very Unlikely	Very Unlikely	Somewhat likely	Unlikely	Unlikely	Somewhat likely	Very Unlikely	Very Unlikely	Very Unlikely	Very Unlikely	Good	Satisified	Little	Little	A moderate amount	Little	A moderate amount	A moderate amount	Very much	Moderately	Moderately	A Little
697	2	56	Urban	read and write	Others	3000	Yes	Yes	No	Cancer	two or more	6	No	Yes	Never	No	Yes	No	Never	Never	Greater than 2 days	Gondar	1.87	2.33333	28	Unlikely	Unlikely	Unlikely	Unlikely	Somewhat likely	Somewhat likely	Somewhat likely	Somewhat likely	Unlikely	Unlikely	Unlikely	Unlikely	Good	Satisified	A moderate amount	An extreme amount	An extreme amount	An extreme amount	Very much	Very much	Very much	Moderately	Moderately	A Little
708	1	56	Rural	read and write	Others	5000	Yes	No	Yes	Cancer	two or more	14	No	Yes	Yes	No	No	No	Never	Never	2 or less days	Gondar	1.87	1.5	18	Unlikely	Unlikely	Unlikely	Unlikely	Very Unlikely	Very Unlikely	Unlikely	Unlikely	Very Unlikely	Very Unlikely	Very Unlikely	Very Unlikely	Good	Satisified	A moderate amount	Very much	Very much	Very much	Very much	Very much	Very much	Moderately	Mostly	Mostly
356	2	50	Urban	Not read and write	Self	1000	No	Yes	Yes	Cancer	two or more	1	No	Never	Never	No	No	No	Never	Never	2 or less days	Bahir dar	1.89	1.91667	23	Unlikely	Unlikely	Very Unlikely	Unlikely	Unlikely	Unlikely	Unlikely	Unlikely	Unlikely	Unlikely	Unlikely	Unlikely	Good	Satisified	Little	Very much	Very much	Very much	Very much	Very much	A moderate amount	A Little	Moderately	Moderately
203	1	65	Urban	Primary	Govern"t	1100	No	Yes	Yes	HIV/AIDS	None	6	No	Never	Never	No	No	No	Never	Never	2 or less days	Dessie	1.86	1.83333	22	Unlikely	Very Unlikely	Very Unlikely	Very Unlikely	Somewhat likely	Somewhat likely	Somewhat likely	Somewhat likely	Unlikely	Very Unlikely	Very Unlikely	Very Unlikely	Nether poor nor good	Neither disatisified nor Satisfied	Very much	Very much	A moderate amount	Very much	Little	Little	A moderate amount	Not at all	A Little	Not at all
181	1	35	Urban	Not read and write	Self	2000	Yes	Yes	Yes	HIV/AIDS	None	9	Yes	Yes	Never	Yes	Yes	No	Never	Never	Greater than 2 days	Gondar	1.87	2.33333	28	Very Unlikely	Somewhat likely	Very Unlikely	Very Unlikely	Very Unlikely	Very Likely	Likely	Likely	Unlikely	Unlikely	Very Unlikely	Somewhat likely	Good	Disatisfied	A moderate amount	Not at all	Very much	Very much	Very much	Very much	A moderate amount	Moderately	Completely	Moderately
182	1	25	Urban	preparatory and above	Self	3000	Yes	No	Yes	HIV/AIDS	None	3	No	Never	Never	Yes	Yes	No	Never	Never	2 or less days	Gondar	1.87	1.16667	14	Very Unlikely	Very Unlikely	Very Unlikely	Very Unlikely	Very Unlikely	Very Unlikely	Very Unlikely	Very Unlikely	Very Unlikely	Very Unlikely	Somewhat likely	Very Unlikely	Good	Disatisfied	Not at all	A moderate amount	A moderate amount	A moderate amount	Very much	Very much	Very much	Moderately	A Little	Moderately
183	1	57	Rural	Not read and write	Govern"t	1000	Yes	Yes	Yes	HIV/AIDS	None	13	No	Never	Never	No	No	No	Never	Never	2 or less days	Gondar	1.87	1.33333	16	Very Unlikely	Very Unlikely	Very Likely	Very Unlikely	Very Unlikely	Very Unlikely	Very Unlikely	Very Unlikely	Very Unlikely	Very Unlikely	Very Unlikely	Very Unlikely	Nether poor nor good	Disatisfied	Not at all	A moderate amount	Very much	Very much	Very much	Very much	Very much	Completely	Completely	A Little
184	2	35	Urban	Primary	Self	2000	Yes	Yes	Yes	HIV/AIDS	None	6	No	Never	Never	No	No	No	Never	Never	2 or less days	Gondar	1.87	2.66667	32	Very Unlikely	Somewhat likely	Unlikely	Unlikely	Somewhat likely	Likely	Somewhat likely	Somewhat likely	Somewhat likely	Likely	Unlikely	Unlikely	Good	Very Satisfied	Little	Not at all	A moderate amount	A moderate amount	Very much	Very much	Very much	Completely	Completely	Moderately
185	2	40	Urban	Primary	Self	3000	Yes	Yes	Yes	HIV/AIDS	None	10	No	Never	Never	Yes	No	No	Never	Never	2 or less days	Gondar	1.87	1.66667	20	Very Unlikely	Very Unlikely	Very Unlikely	Very Unlikely	Unlikely	Unlikely	Unlikely	Unlikely	Unlikely	Unlikely	Unlikely	Unlikely	Good	Satisified	Not at all	Not at all	Very much	Very much	Very much	Very much	Very much	Completely	Completely	Mostly
186	1	35	Urban	Not read and write	Self	6000	Yes	Yes	Yes	HIV/AIDS	None	1	No	Yes	Yes	No	No	No	Never	Never	2 or less days	Gondar	1.87	2.25	27	Unlikely	Unlikely	Unlikely	Likely	Somewhat likely	Unlikely	Unlikely	Unlikely	Unlikely	Unlikely	Unlikely	Unlikely	Good	Very Satisfied	Not at all	Very much	An extreme amount	Very much	Very much	Very much	Very much	Completely	Completely	Mostly
187	2	38	Urban	Primary	Self	500	Yes	Yes	Yes	HIV/AIDS	None	14	No	Never	Never	Yes	Yes	No	Never	Never	2 or less days	Gondar	1.87	2.33333	28	Likely	Somewhat likely	Likely	Likely	Very Unlikely	Very Unlikely	Very Unlikely	Very Unlikely	Somewhat likely	Likely	Very Unlikely	Very Unlikely	Poor	Satisified	Not at all	Not at all	A moderate amount	Very much	Very much	Very much	Very much	Moderately	Moderately	Not at all
188	2	40	Urban	Not read and write	Self	6500	Yes	Yes	Yes	HIV/AIDS	None	10	No	Never	Never	No	Yes	Yes	Never	Never	2 or less days	Gondar	1.87	1.33333	16	Unlikely	Unlikely	Unlikely	Very Unlikely	Unlikely	Very Unlikely	Very Unlikely	Very Unlikely	Very Unlikely	Very Unlikely	Very Unlikely	Very Unlikely	Good	Neither disatisified nor Satisfied	Very much	Very much	A moderate amount	Very much	Very much	Very much	Very much	Mostly	Mostly	Mostly
189	2	31	Urban	read and write	Self	1000	Yes	Yes	Yes	HIV/AIDS	None	15	No	Never	Never	Yes	No	No	1 to 2 times	Yes	2 or less days	Gondar	1.87	1.66667	20	Unlikely	Unlikely	Unlikely	Unlikely	Very Unlikely	Very Unlikely	Very Unlikely	Very Unlikely	Unlikely	Unlikely	Unlikely	Unlikely	Nether poor nor good	Very Satisfied	Not at all	Very much	Very much	Very much	extremely	Very much	A moderate amount	Completely	Mostly	Not at all
192	2	38	Urban	secondary	Self	3000	Yes	No	Yes	HIV/AIDS	None	17	No	Never	Never	No	No	No	Never	Never	2 or less days	Gondar	1.87	1.16667	14	Somewhat likely	Very Unlikely	Very Unlikely	Very Unlikely	Very Unlikely	Very Unlikely	Very Unlikely	Very Unlikely	Very Unlikely	Very Unlikely	Very Unlikely	Very Unlikely	Good	Satisified	A moderate amount	Very much	Very much	Very much	Very much	Very much	Very much	Completely	Completely	Mostly
193	2	35	Urban	Not read and write	Self	1000	Yes	Yes	Yes	HIV/AIDS	None	7	No	Never	Never	No	No	No	Never	Yes	2 or less days	Gondar	1.87	1.16667	14	Unlikely	Very Unlikely	Very Unlikely	Very Unlikely	Unlikely	Very Unlikely	Very Unlikely	Very Unlikely	Very Unlikely	Very Unlikely	Very Unlikely	Very Unlikely	Nether poor nor good	Satisified	Little	Not at all	Little	Little	A moderate amount	Very much	A moderate amount	Moderately	Mostly	A Little
195	2	44	Urban	secondary	Self	7000	Yes	Yes	Yes	HIV/AIDS	None	18	No	Never	Never	No	No	No	Never	Never	2 or less days	Gondar	1.87	1.66667	20	Very Unlikely	Very Unlikely	Very Unlikely	Very Unlikely	Somewhat likely	Somewhat likely	Somewhat likely	Somewhat likely	Very Unlikely	Very Unlikely	Very Unlikely	Very Unlikely	Very Good	Very Satisfied	A moderate amount	Little	An extreme amount	An extreme amount	A moderate amount	A moderate amount	extremely	Mostly	Completely	Completely
196	1	40	Urban	preparatory and above	Govern"t	5000	Yes	Yes	Yes	HIV/AIDS	None	14	No	Yes	Yes	No	No	No	Never	Never	2 or less days	Gondar	1.87	1.58333	19	Very Unlikely	Very Unlikely	Very Unlikely	Very Likely	Likely	Very Unlikely	Very Unlikely	Very Unlikely	Very Unlikely	Very Unlikely	Very Unlikely	Very Unlikely	Good	Very Satisfied	Not at all	An extreme amount	An extreme amount	An extreme amount	Not at all	Very much	Very much	Completely	Completely	Moderately
197	2	55	Urban	Not read and write	Self	1000	Yes	No	Yes	HIV/AIDS	None	15	No	Never	Never	No	Yes	No	Never	Never	Greater than 2 days	Gondar	1.87	2	24	Very Unlikely	Very Unlikely	Very Unlikely	Very Unlikely	Unlikely	Unlikely	Unlikely	Unlikely	Very Unlikely	Very Likely	Very Likely	Very Unlikely	Good	Very Satisfied	Not at all	Not at all	An extreme amount	An extreme amount	extremely	extremely	extremely	Completely	Completely	Completely
198	1	48	Urban	Primary	Self	1500	Yes	No	Yes	HIV/AIDS	None	14	No	Never	Never	Yes	No	No	Never	Never	2 or less days	Gondar	1.87	2	24	Very Unlikely	Very Unlikely	Likely	Somewhat likely	Very Unlikely	Very Unlikely	Very Unlikely	Very Unlikely	Somewhat likely	Likely	Very Unlikely	Somewhat likely	Very Poor	Satisified	Not at all	Not at all	Not at all	A moderate amount	Not at all	Not at all	Very much	Mostly	Not at all	Not at all
199	1	48	Urban	Not read and write	Govern"t	3333	Yes	Yes	Yes	HIV/AIDS	None	5	Yes	Never	Never	No	No	No	Never	Never	2 or less days	Gondar	1.87	2.25	27	Very Unlikely	Very Likely	Very Likely	Likely	Very Unlikely	Somewhat likely	Very Unlikely	Very Unlikely	Very Unlikely	Very Unlikely	Somewhat likely	Very Unlikely	Nether poor nor good	Very Satisfied	Not at all	An extreme amount	An extreme amount	An extreme amount	extremely	extremely	Not at all	Completely	Completely	A Little
200	1	45	Urban	preparatory and above	Govern"t	9053	Yes	Yes	Yes	HIV/AIDS	None	8	No	Never	Never	No	No	No	Never	Never	2 or less days	Gondar	1.87	1.33333	16	Very Unlikely	Very Unlikely	Very Unlikely	Very Unlikely	Unlikely	Unlikely	Unlikely	Unlikely	Very Unlikely	Very Unlikely	Very Unlikely	Very Unlikely	Good	Very Disatisfied	Not at all	Not at all	Very much	A moderate amount	A moderate amount	Very much	A moderate amount	Moderately	Moderately	Moderately
628	2	36	Urban	preparatory and above	Self	10000	Yes	Yes	Yes	HIV/AIDS	None	13	No	Never	Never	No	No	No	Never	Never	2 or less days	Gondar	1.87	1.91667	23	Very Unlikely	Likely	Unlikely	Unlikely	Very Unlikely	Very Unlikely	Very Unlikely	Very Unlikely	Unlikely	Likely	Unlikely	Unlikely	Very Good	Satisified	Very much	A moderate amount	Very much	Very much	Very much	Very much	Very much	Mostly	Mostly	Mostly
629	2	35	Urban	Not read and write	Others	500	No	No	Yes	HIV/AIDS	None	7	No	Never	Never	No	No	No	Never	Never	2 or less days	Gondar	1.87	2.08333	25	Somewhat likely	Unlikely	Unlikely	Unlikely	Unlikely	Unlikely	Unlikely	Unlikely	Unlikely	Unlikely	Unlikely	Unlikely	Nether poor nor good	Satisified	Little	Little	Little	A moderate amount	A moderate amount	Very much	A moderate amount	Mostly	Mostly	Not at all
631	1	45	Rural	Not read and write	Self	12000	Yes	Yes	Yes	HIV/AIDS	None	5	No	Never	Never	Yes	No	No	Never	Never	2 or less days	Gondar	1.87	2.25	27	Very Likely	Very Likely	Very Likely	Somewhat likely	Very Unlikely	Very Unlikely	Very Unlikely	Very Unlikely	Unlikely	Very Unlikely	Very Unlikely	Very Unlikely	Good	Satisified	A moderate amount	Very much	A moderate amount	A moderate amount	A moderate amount	Very much	Very much	Mostly	Mostly	Not at all
632	2	38	Urban	secondary	Self	1800	Yes	Yes	Yes	HIV/AIDS	None	15	No	Never	Never	No	No	No	Never	Never	2 or less days	Gondar	1.87	2	24	Very Likely	Likely	Unlikely	Likely	Very Unlikely	Very Unlikely	Very Unlikely	Very Unlikely	Unlikely	Very Unlikely	Very Unlikely	Very Unlikely	Nether poor nor good	Satisified	Not at all	Little	A moderate amount	A moderate amount	Very much	Very much	A moderate amount	Mostly	Mostly	Moderately
645	1	63	Urban	secondary	Self	1000	Yes	Yes	Yes	HIV/AIDS	None	10	No	Never	Never	No	No	No	Never	Never	2 or less days	Gondar	1.87	1.66667	20	Unlikely	Unlikely	Unlikely	Unlikely	Unlikely	Unlikely	Unlikely	Unlikely	Very Unlikely	Very Unlikely	Very Unlikely	Very Unlikely	Poor	Neither disatisified nor Satisfied	Very much	Very much	Very much	Little	Little	Very much	Very much	Moderately	Moderately	Moderately
710	1	45	Urban	secondary	Self	2500	Yes	Yes	Yes	HIV/AIDS	None	8	Yes	Yes	Never	No	Yes	No	1 to 2 times	Yes	Greater than 2 days	Gondar	1.87	2.5	30	Unlikely	Unlikely	Somewhat likely	Somewhat likely	Unlikely	Somewhat likely	Likely	Unlikely	Unlikely	Somewhat likely	Unlikely	Unlikely	Good	Satisified	A moderate amount	Very much	Very much	Very much	extremely	Very much	Very much	A Little	Mostly	Moderately
712	2	29	Urban	preparatory and above	Govern"t	4000	Yes	No	Yes	HIV/AIDS	None	5	No	Never	Never	No	No	No	Never	Never	2 or less days	Gondar	1.87	1.33333	16	Very Unlikely	Very Unlikely	Very Unlikely	Very Unlikely	Very Unlikely	Very Unlikely	Very Unlikely	Very Unlikely	Unlikely	Unlikely	Unlikely	Unlikely	Poor	Disatisfied	A moderate amount	Little	Little	Little	Little	Little	A moderate amount	Mostly	Completely	Mostly
713	1	29	Urban	preparatory and above	Govern"t	3500	Yes	No	Yes	HIV/AIDS	None	4	Yes	Never	Never	No	No	No	Never	Never	2 or less days	Gondar	1.87	1.5	18	Very Unlikely	Very Unlikely	Very Unlikely	Very Unlikely	Unlikely	Unlikely	Unlikely	Unlikely	Very Unlikely	Very Unlikely	Unlikely	Unlikely	Good	Satisified	A moderate amount	Little	Little	A moderate amount	Very much	Very much	Very much	Mostly	A Little	A Little
716	2	28	Urban	read and write	Self	1000	Yes	Yes	No	HIV/AIDS	None	4	No	Never	Never	No	No	No	Never	Never	2 or less days	Gondar	1.87	2	24	Very Unlikely	Very Unlikely	Very Unlikely	Very Unlikely	Unlikely	Unlikely	Unlikely	Unlikely	Somewhat likely	Somewhat likely	Somewhat likely	Somewhat likely	Good	Satisified	A moderate amount	Very much	Very much	Very much	extremely	extremely	extremely	Moderately	Moderately	Moderately
717	1	34	Urban	Not read and write	Others	4000	Yes	Yes	No	HIV/AIDS	None	4	Yes	Yes	Yes	No	Yes	Yes	1 to 2 times	Yes	2 or less days	Gondar	1.87	2.41667	29	Unlikely	Unlikely	Unlikely	Somewhat likely	Somewhat likely	Somewhat likely	Somewhat likely	Very Unlikely	Very Unlikely	Unlikely	Somewhat likely	Likely	Good	Satisified	A moderate amount	Little	Little	Little	Little	Little	Little	Moderately	Mostly	Completely
719	1	38	Urban	secondary	Govern"t	3000	Yes	Yes	No	HIV/AIDS	None	4	Yes	Yes	Never	No	No	Yes	1 to 2 times	Yes	Greater than 2 days	Gondar	1.87	2	24	Very Unlikely	Very Unlikely	Very Unlikely	Very Unlikely	Unlikely	Unlikely	Unlikely	Unlikely	Somewhat likely	Somewhat likely	Somewhat likely	Somewhat likely	Nether poor nor good	Satisified	Little	A moderate amount	A moderate amount	A moderate amount	A moderate amount	Very much	Very much	Mostly	Moderately	Moderately
721	1	36	Urban	secondary	Self	3000	Yes	No	Yes	HIV/AIDS	None	6	Yes	Yes	Yes	No	Yes	Yes	1 to 2 times	Yes	Greater than 2 days	Gondar	1.87	2.83333	34	Somewhat likely	Somewhat likely	Somewhat likely	Somewhat likely	Unlikely	Unlikely	Unlikely	Unlikely	Somewhat likely	Somewhat likely	Likely	Likely	Nether poor nor good	Disatisfied	Little	Little	Little	A moderate amount	Little	Little	Little	A Little	A Little	A Little
722	2	34	Rural	read and write	Others	1000	Yes	No	No	HIV/AIDS	None	6	No	Yes	Never	No	No	No	Never	Never	2 or less days	Gondar	1.87	1.66667	20	Very Unlikely	Very Unlikely	Very Unlikely	Very Unlikely	Unlikely	Unlikely	Unlikely	Unlikely	Unlikely	Unlikely	Unlikely	Unlikely	Nether poor nor good	Neither disatisified nor Satisfied	Little	Little	Little	Little	Little	Little	Little	A Little	Moderately	Moderately
726	2	40	Urban	read and write	Others	2000	Yes	Yes	Yes	HIV/AIDS	None	10	No	Never	Never	No	No	No	Never	Never	2 or less days	Gondar	1.87	1	12	Very Unlikely	Very Unlikely	Very Unlikely	Very Unlikely	Very Unlikely	Very Unlikely	Very Unlikely	Very Unlikely	Very Unlikely	Very Unlikely	Very Unlikely	Very Unlikely	Poor	Disatisfied	Little	Little	Little	Little	Little	Little	Little	A Little	A Little	Moderately
727	2	41	Rural	Not read and write	Others	1000	Yes	No	Yes	HIV/AIDS	None	10	No	Yes	Never	No	No	No	Never	Never	2 or less days	Gondar	1.87	1.66667	20	Unlikely	Unlikely	Unlikely	Unlikely	Very Unlikely	Very Unlikely	Very Unlikely	Very Unlikely	Unlikely	Unlikely	Unlikely	Unlikely	Good	Satisified	A moderate amount	Little	Little	Little	Little	Little	Little	A Little	A Little	A Little
728	2	38	Urban	preparatory and above	Govern"t	4000	Yes	Yes	Yes	HIV/AIDS	None	11	No	Never	Never	No	No	No	Never	Never	2 or less days	Gondar	1.87	1.83333	22	Very Unlikely	Very Unlikely	Very Unlikely	Very Unlikely	Unlikely	Unlikely	Somewhat likely	Somewhat likely	Unlikely	Unlikely	Unlikely	Unlikely	Good	Satisified	A moderate amount	Very much	Very much	Very much	Very much	Very much	Very much	Mostly	Mostly	Mostly
729	2	42	Urban	Not read and write	Self	1000	Yes	No	No	HIV/AIDS	None	8	No	Never	Never	No	No	No	Never	Never	2 or less days	Gondar	1.87	1.33333	16	Very Unlikely	Very Unlikely	Very Unlikely	Very Unlikely	Unlikely	Unlikely	Unlikely	Unlikely	Very Unlikely	Very Unlikely	Very Unlikely	Very Unlikely	Good	Satisified	A moderate amount	Very much	Very much	Very much	Very much	Very much	Very much	Mostly	Mostly	Mostly
731	2	35	Urban	secondary	Self	2100	Yes	No	No	HIV/AIDS	None	6	No	Never	Never	No	No	No	Never	Never	2 or less days	Gondar	1.87	2.66667	32	Somewhat likely	Somewhat likely	Somewhat likely	Somewhat likely	Unlikely	Unlikely	Unlikely	Unlikely	Somewhat likely	Somewhat likely	Somewhat likely	Somewhat likely	Good	Satisified	A moderate amount	Very much	Very much	Very much	Very much	extremely	extremely	Moderately	Moderately	Mostly
732	1	56	Rural	Not read and write	Others	1000	No	Yes	Yes	HIV/AIDS	None	4	No	Never	Never	No	Yes	No	Never	Never	Greater than 2 days	Gondar	1.87	1.66667	20	Very Unlikely	Very Unlikely	Very Unlikely	Very Unlikely	Unlikely	Unlikely	Unlikely	Unlikely	Unlikely	Unlikely	Unlikely	Unlikely	Good	Neither disatisified nor Satisfied	Little	A moderate amount	A moderate amount	A moderate amount	A moderate amount	extremely	extremely	Completely	Not at all	Not at all
734	2	25	Urban	preparatory and above	Govern"t	3500	Yes	Yes	No	HIV/AIDS	None	3	No	Yes	Yes	No	No	No	Never	Never	2 or less days	Gondar	1.87	1	12	Very Unlikely	Very Unlikely	Very Unlikely	Very Unlikely	Very Unlikely	Very Unlikely	Very Unlikely	Very Unlikely	Very Unlikely	Very Unlikely	Very Unlikely	Very Unlikely	Good	Satisified	A moderate amount	Very much	Very much	Very much	Very much	Very much	Very much	Mostly	Mostly	Mostly
735	2	31	Urban	Not read and write	Others	1000	Yes	No	No	HIV/AIDS	None	6	No	Never	Never	No	No	No	Never	Never	2 or less days	Gondar	1.87	1.5	18	Very Unlikely	Very Unlikely	Very Unlikely	Very Unlikely	Very Unlikely	Very Unlikely	Likely	Likely	Very Unlikely	Very Unlikely	Very Unlikely	Very Unlikely	Poor	Disatisfied	A moderate amount	Little	Little	Little	Little	Little	Little	A Little	A Little	A Little
737	1	47	Urban	Primary	Others	1000	No	Yes	Yes	HIV/AIDS	None	5	No	Never	Never	No	Yes	Yes	Never	Never	Greater than 2 days	Gondar	1.87	3	36	Somewhat likely	Somewhat likely	Somewhat likely	Somewhat likely	Somewhat likely	Somewhat likely	Somewhat likely	Somewhat likely	Somewhat likely	Somewhat likely	Somewhat likely	Somewhat likely	Nether poor nor good	Neither disatisified nor Satisfied	Little	A moderate amount	A moderate amount	A moderate amount	A moderate amount	A moderate amount	A moderate amount	A Little	Moderately	Moderately
738	1	43	Urban	preparatory and above	NGO	2400	Yes	Yes	No	HIV/AIDS	None	6	No	Never	Never	No	No	No	Never	Never	2 or less days	Gondar	1.87	2.5	30	Unlikely	Unlikely	Unlikely	Unlikely	Somewhat likely	Somewhat likely	Likely	Likely	Unlikely	Unlikely	Unlikely	Unlikely	Good	Satisified	A moderate amount	Very much	Very much	Very much	Very much	A moderate amount	Very much	Completely	Completely	A Little
740	1	21	Urban	preparatory and above	Others	2000	Yes	No	No	HIV/AIDS	None	1	No	Yes	Never	No	Yes	No	1 to 2 times	Yes	Greater than 2 days	Gondar	1.87	3	36	Likely	Likely	Likely	Likely	Unlikely	Unlikely	Unlikely	Unlikely	Somewhat likely	Somewhat likely	Somewhat likely	Somewhat likely	Poor	Disatisfied	A moderate amount	Little	Little	Little	Little	Little	Little	A Little	Moderately	A Little
741	1	43	Urban	preparatory and above	Others	2000	Yes	Yes	Yes	HIV/AIDS	None	8	No	Yes	Never	No	No	No	Never	Never	2 or less days	Gondar	1.87	1.16667	14	Very Unlikely	Very Unlikely	Very Unlikely	Very Unlikely	Very Unlikely	Very Unlikely	Unlikely	Very Unlikely	Unlikely	Very Unlikely	Very Unlikely	Very Unlikely	Poor	Disatisfied	Little	A moderate amount	A moderate amount	Little	Little	Little	Little	A Little	A Little	A Little
743	1	42	Rural	read and write	Others	1000	No	Yes	No	HIV/AIDS	None	6	No	Yes	Yes	No	Yes	No	1 to 2 times	Yes	Greater than 2 days	Gondar	1.87	3	36	Likely	Likely	Likely	Somewhat likely	Somewhat likely	Somewhat likely	Somewhat likely	Likely	Unlikely	Unlikely	Unlikely	Unlikely	Good	Neither disatisified nor Satisfied	Little	Very much	Very much	Very much	A moderate amount	Very much	Very much	A Little	A Little	A Little
744	2	36	Urban	preparatory and above	Govern"t	5100	Yes	Yes	Yes	HIV/AIDS	None	6	No	Never	Never	No	No	No	Never	Never	2 or less days	Gondar	1.87	1.83333	22	Unlikely	Unlikely	Unlikely	Unlikely	Very Unlikely	Very Unlikely	Very Unlikely	Very Unlikely	Somewhat likely	Somewhat likely	Unlikely	Unlikely	Nether poor nor good	Satisified	Little	Little	Little	Little	A moderate amount	Very much	Very much	Mostly	Moderately	Moderately
745	1	29	Rural	read and write	Others	1000	No	No	Yes	HIV/AIDS	None	7	No	Never	Never	No	Yes	No	Never	Never	Greater than 2 days	Gondar	1.87	2.33333	28	Unlikely	Somewhat likely	Likely	Somewhat likely	Unlikely	Very Unlikely	Unlikely	Somewhat likely	Unlikely	Unlikely	Unlikely	Unlikely	Good	Satisified	A moderate amount	Very much	Very much	Very much	Very much	Very much	A moderate amount	Mostly	A Little	A Little
338	2	20	Urban	secondary	Self	2000	Yes	Yes	Yes	HIV/AIDS	None	1	No	Never	Never	Yes	No	No	Never	Never	2 or less days	Bahir dar	1.89	2	24	Very Unlikely	Unlikely	Somewhat likely	Very Likely	Very Unlikely	Very Unlikely	Very Unlikely	Very Unlikely	Somewhat likely	Unlikely	Somewhat likely	Very Unlikely	Good	Neither disatisified nor Satisfied	A moderate amount	An extreme amount	A moderate amount	Very much	Very much	Little	Little	Moderately	Moderately	Moderately
367	2	50	Urban	Not read and write	Self	5000	No	Yes	No	HIV/AIDS	None	15	No	Never	Never	No	No	No	Never	Never	2 or less days	Bahir dar	1.89	1.83333	22	Somewhat likely	Unlikely	Somewhat likely	Likely	Very Unlikely	Unlikely	Very Unlikely	Unlikely	Very Unlikely	Very Unlikely	Very Unlikely	Very Unlikely	Nether poor nor good	Satisified	A moderate amount	A moderate amount	Little	A moderate amount	A moderate amount	A moderate amount	A moderate amount	Moderately	A Little	A Little
368	2	60	Rural	Not read and write	Self	4000	Yes	No	No	HIV/AIDS	None	16	No	Never	Never	Yes	No	No	Never	Never	2 or less days	Bahir dar	1.89	2	24	Unlikely	Unlikely	Unlikely	Somewhat likely	Unlikely	Unlikely	Unlikely	Unlikely	Very Unlikely	Unlikely	Unlikely	Unlikely	Nether poor nor good	Neither disatisified nor Satisfied	Little	An extreme amount	Little	A moderate amount	A moderate amount	A moderate amount	Little	Not at all	A Little	A Little
369	2	60	Urban	Not read and write	Self	2000	Yes	No	Yes	HIV/AIDS	None	15	No	Never	Never	No	No	No	Never	Never	2 or less days	Bahir dar	1.89	1.91667	23	Unlikely	Unlikely	Unlikely	Unlikely	Unlikely	Unlikely	Unlikely	Unlikely	Unlikely	Unlikely	Unlikely	Very Unlikely	Nether poor nor good	Satisified	Little	A moderate amount	A moderate amount	A moderate amount	A moderate amount	A moderate amount	A moderate amount	Moderately	Moderately	A Little
370	1	48	Urban	preparatory and above	Govern"t	3000	Yes	Yes	Yes	HIV/AIDS	None	8	No	Never	Never	Yes	No	No	1 to 2 times	Never	2 or less days	Bahir dar	1.89	2.58333	31	Unlikely	Very Unlikely	Somewhat likely	Very Unlikely	Very Likely	Very Likely	Very Likely	Very Likely	Very Unlikely	Very Unlikely	Very Unlikely	Very Unlikely	Good	Satisified	Not at all	Not at all	Very much	An extreme amount	A moderate amount	Very much	Very much	Completely	Completely	Moderately
371	2	30	Urban	preparatory and above	Self	3000	Yes	No	Yes	HIV/AIDS	None	8	No	Never	Never	No	No	No	Never	Never	2 or less days	Bahir dar	1.89	1.91667	23	Very Unlikely	Very Unlikely	Very Unlikely	Very Likely	Very Unlikely	Somewhat likely	Unlikely	Very Unlikely	Very Unlikely	Very Unlikely	Very Likely	Very Unlikely	Good	Disatisfied	Not at all	Not at all	An extreme amount	A moderate amount	extremely	extremely	extremely	Completely	Completely	A Little
372	1	42	Urban	preparatory and above	Self	4500	Yes	Yes	Yes	HIV/AIDS	None	10	No	Never	Never	Yes	Yes	Yes	1 to 2 times	Never	Greater than 2 days	Bahir dar	1.89	2.5	30	Very Unlikely	Very Unlikely	Very Unlikely	Very Unlikely	Somewhat likely	Very Likely	Somewhat likely	Very Likely	Very Unlikely	Very Unlikely	Very Likely	Somewhat likely	Poor	Very Disatisfied	A moderate amount	An extreme amount	A moderate amount	A moderate amount	A moderate amount	Little	Little	Moderately	Completely	Not at all
373	2	47	Rural	Not read and write	Self	500	No	Yes	Yes	HIV/AIDS	None	10	No	Never	Never	Yes	No	No	1 to 2 times	Never	2 or less days	Bahir dar	1.89	1.58333	19	Very Unlikely	Very Unlikely	Very Unlikely	Very Likely	Very Unlikely	Very Unlikely	Unlikely	Somewhat likely	Very Unlikely	Very Unlikely	Very Unlikely	Very Unlikely	Nether poor nor good	Neither disatisified nor Satisfied	Little	A moderate amount	A moderate amount	Little	A moderate amount	Little	Not at all	Completely	Completely	Completely
374	1	26	Urban	Primary	Self	1000	Yes	Yes	Yes	HIV/AIDS	None	6	No	Never	Never	No	Yes	No	Never	Never	2 or less days	Bahir dar	1.89	1.66667	20	Somewhat likely	Very Unlikely	Somewhat likely	Very Unlikely	Very Unlikely	Very Unlikely	Very Unlikely	Very Unlikely	Very Unlikely	Very Unlikely	Very Likely	Very Unlikely	Poor	Satisified	Not at all	Not at all	A moderate amount	An extreme amount	Very much	A moderate amount	A moderate amount	Moderately	Moderately	Not at all
375	1	56	Urban	preparatory and above	Govern"t	9056	Yes	Yes	Yes	HIV/AIDS	None	15	No	Never	Never	Yes	No	No	Never	Never	2 or less days	Bahir dar	1.89	2.83333	34	Somewhat likely	Very Unlikely	Very Likely	Very Likely	Very Unlikely	Likely	Very Likely	Likely	Very Unlikely	Very Unlikely	Somewhat likely	Very Unlikely	Good	Disatisfied	A moderate amount	A moderate amount	An extreme amount	An extreme amount	Very much	Very much	A moderate amount	Completely	Moderately	A Little
376	2	45	Urban	Not read and write	Self	2000	Yes	Yes	Yes	HIV/AIDS	None	7	No	Never	Never	No	No	No	Never	Never	2 or less days	Bahir dar	1.89	1.25	15	Very Unlikely	Very Unlikely	Very Unlikely	Likely	Very Unlikely	Very Unlikely	Very Unlikely	Very Unlikely	Very Unlikely	Very Unlikely	Very Unlikely	Very Unlikely	Very Good	Very Satisfied	Not at all	Not at all	Very much	An extreme amount	extremely	extremely	extremely	Completely	Completely	Completely
377	2	41	Urban	preparatory and above	Govern"t	7000	Yes	Yes	Yes	HIV/AIDS	None	10	No	Never	Never	No	No	No	Never	Never	2 or less days	Bahir dar	1.89	1.66667	20	Very Unlikely	Very Unlikely	Very Unlikely	Very Likely	Very Unlikely	Very Unlikely	Very Unlikely	Very Unlikely	Very Unlikely	Very Unlikely	Very Likely	Very Unlikely	Good	Very Satisfied	Not at all	Not at all	A moderate amount	A moderate amount	A moderate amount	Very much	Very much	Completely	Completely	A Little
378	1	42	Urban	preparatory and above	Self	2000	Yes	Yes	Yes	HIV/AIDS	None	10	No	Never	Never	No	Yes	No	Never	Never	2 or less days	Bahir dar	1.89	1.83333	22	Somewhat likely	Very Unlikely	Likely	Likely	Very Unlikely	Very Unlikely	Very Unlikely	Very Unlikely	Somewhat likely	Very Unlikely	Very Unlikely	Very Unlikely	Nether poor nor good	Neither disatisified nor Satisfied	Not at all	A moderate amount	Very much	Very much	Little	extremely	extremely	Completely	A Little	Moderately
379	1	41	Urban	preparatory and above	Self	6000	Yes	Yes	Yes	HIV/AIDS	None	6	No	Never	Never	No	No	No	Never	Never	2 or less days	Bahir dar	1.89	1.83333	22	Somewhat likely	Very Unlikely	Very Unlikely	Somewhat likely	Somewhat likely	Somewhat likely	Unlikely	Unlikely	Very Unlikely	Very Unlikely	Very Unlikely	Very Unlikely	Good	Very Satisfied	Not at all	Not at all	Very much	Very much	Very much	Very much	Very much	Completely	Mostly	Moderately
380	1	55	Urban	Primary	Govern"t	4500	Yes	Yes	Yes	HIV/AIDS	None	8	No	Never	Never	Yes	No	No	Never	Never	2 or less days	Bahir dar	1.89	2.66667	32	Likely	Very Unlikely	Very Likely	Unlikely	Very Unlikely	Somewhat likely	Somewhat likely	Very Unlikely	Somewhat likely	Very Unlikely	Very Likely	Somewhat likely	Good	Satisified	A moderate amount	Not at all	An extreme amount	Very much	Very much	A moderate amount	Very much	Completely	Moderately	Completely
381	1	35	Urban	preparatory and above	Govern"t	8000	Yes	Yes	Yes	HIV/AIDS	None	3	No	Yes	Never	Yes	No	No	Never	Never	2 or less days	Bahir dar	1.89	2.33333	28	Somewhat likely	Likely	Somewhat likely	Likely	Somewhat likely	Very Unlikely	Somewhat likely	Somewhat likely	Very Unlikely	Very Unlikely	Very Unlikely	Very Unlikely	Good	Very Satisfied	Not at all	Not at all	An extreme amount	An extreme amount	extremely	extremely	Little	Mostly	Completely	Moderately
382	1	42	Urban	preparatory and above	Self	1000	Yes	Yes	Yes	HIV/AIDS	None	5	No	Never	Never	No	No	No	Never	Never	2 or less days	Bahir dar	1.89	1.91667	23	Very Unlikely	Very Unlikely	Very Unlikely	Likely	Very Unlikely	Somewhat likely	Somewhat likely	Very Unlikely	Very Unlikely	Very Unlikely	Very Likely	Very Unlikely	Very Good	Very Satisfied	Little	Little	An extreme amount	An extreme amount	A moderate amount	Very much	extremely	Completely	Mostly	Mostly
383	2	40	Urban	Primary	Self	5000	Yes	Yes	Yes	HIV/AIDS	None	10	No	Never	Never	No	No	No	Never	Never	2 or less days	Bahir dar	1.89	2	24	Very Unlikely	Very Unlikely	Unlikely	Unlikely	Somewhat likely	Somewhat likely	Likely	Very Unlikely	Very Unlikely	Very Unlikely	Likely	Very Unlikely	Good	Very Satisfied	Very much	Very much	Very much	An extreme amount	A moderate amount	A moderate amount	A moderate amount	Moderately	A Little	Not at all
384	2	25	Urban	secondary	Self	1500	Yes	Yes	Yes	HIV/AIDS	None	2	No	Never	Never	No	No	No	Never	Yes	2 or less days	Bahir dar	1.89	1.91667	23	Very Unlikely	Very Unlikely	Very Unlikely	Very Likely	Unlikely	Very Unlikely	Somewhat likely	Very Likely	Very Unlikely	Very Unlikely	Very Unlikely	Very Unlikely	Good	Neither disatisified nor Satisfied	A moderate amount	A moderate amount	Very much	An extreme amount	Little	A moderate amount	extremely	Completely	Moderately	Not at all
385	2	38	Urban	secondary	Self	1000	No	Yes	No	HIV/AIDS	None	6	No	Never	Never	Yes	No	Yes	Never	Yes	2 or less days	Bahir dar	1.89	3	36	Somewhat likely	Unlikely	Very Unlikely	Unlikely	Very Unlikely	Very Likely	Very Likely	Somewhat likely	Likely	Very Likely	Somewhat likely	Unlikely	Very Poor	Neither disatisified nor Satisfied	Little	Little	Very much	An extreme amount	A moderate amount	A moderate amount	A moderate amount	Mostly	Mostly	Moderately
386	2	41	Urban	Primary	Govern"t	5000	Yes	Yes	Yes	HIV/AIDS	None	4	No	Never	Never	No	No	No	Never	Never	2 or less days	Bahir dar	1.89	1.83333	22	Very Unlikely	Very Unlikely	Very Unlikely	Somewhat likely	Somewhat likely	Somewhat likely	Somewhat likely	Somewhat likely	Very Unlikely	Very Unlikely	Very Unlikely	Very Unlikely	Good	Satisified	Very much	Very much	Very much	Very much	Very much	Very much	Very much	Completely	Mostly	Completely
387	1	43	Urban	Not read and write	Self	2000	Yes	Yes	Yes	HIV/AIDS	None	11	No	Never	Never	No	No	No	Never	Never	2 or less days	Bahir dar	1.89	2	24	Very Unlikely	Very Unlikely	Very Unlikely	Very Unlikely	Somewhat likely	Somewhat likely	Somewhat likely	Somewhat likely	Somewhat likely	Somewhat likely	Very Unlikely	Very Unlikely	Good	Satisified	Very much	A moderate amount	A moderate amount	A moderate amount	A moderate amount	A moderate amount	A moderate amount	Completely	Completely	Completely
388	1	45	Urban	preparatory and above	Govern"t	4000	Yes	Yes	Yes	HIV/AIDS	None	5	No	Never	Never	No	No	No	Never	Never	2 or less days	Bahir dar	1.89	1.91667	23	Very Unlikely	Somewhat likely	Very Unlikely	Somewhat likely	Unlikely	Somewhat likely	Somewhat likely	Somewhat likely	Very Unlikely	Very Unlikely	Very Unlikely	Very Unlikely	Good	Very Satisfied	Very much	Very much	Very much	Very much	Very much	A moderate amount	A moderate amount	Completely	Completely	Completely
389	1	45	Urban	secondary	Self	4000	Yes	Yes	Yes	HIV/AIDS	None	9	No	Never	Never	No	No	No	Never	Never	2 or less days	Bahir dar	1.89	1.58333	19	Unlikely	Unlikely	Somewhat likely	Unlikely	Very Unlikely	Very Unlikely	Very Unlikely	Very Unlikely	Very Unlikely	Very Unlikely	Unlikely	Unlikely	Very Good	Very Satisfied	An extreme amount	An extreme amount	An extreme amount	An extreme amount	extremely	extremely	extremely	Completely	Completely	Completely
390	2	45	Urban	preparatory and above	Govern"t	3000	Yes	Yes	Yes	HIV/AIDS	None	13	No	Never	Never	No	No	No	Never	Never	2 or less days	Bahir dar	1.89	1.75	21	Very Unlikely	Very Unlikely	Very Unlikely	Very Unlikely	Somewhat likely	Somewhat likely	Somewhat likely	Somewhat likely	Very Unlikely	Very Unlikely	Very Unlikely	Unlikely	Good	Very Satisfied	Very much	An extreme amount	An extreme amount	An extreme amount	extremely	extremely	extremely	Completely	Completely	Completely
391	2	30	Urban	preparatory and above	Self	500	Yes	Yes	Yes	HIV/AIDS	None	11	No	Never	Never	No	No	No	Never	Never	2 or less days	Bahir dar	1.89	1.75	21	Very Unlikely	Very Unlikely	Very Unlikely	Very Unlikely	Unlikely	Somewhat likely	Somewhat likely	Somewhat likely	Very Unlikely	Very Unlikely	Somewhat likely	Very Unlikely	Good	Very Satisfied	Very much	Very much	Very much	Very much	Very much	Very much	extremely	Completely	Completely	Completely
392	2	40	Urban	preparatory and above	Govern"t	5000	Yes	Yes	Yes	HIV/AIDS	None	13	No	Never	Never	No	No	No	Never	Yes	Greater than 2 days	Bahir dar	1.89	1.91667	23	Very Unlikely	Unlikely	Very Unlikely	Very Unlikely	Somewhat likely	Somewhat likely	Somewhat likely	Somewhat likely	Very Unlikely	Very Unlikely	Somewhat likely	Very Unlikely	Good	Satisified	Very much	A moderate amount	A moderate amount	A moderate amount	A moderate amount	A moderate amount	A moderate amount	Completely	Completely	Completely
393	1	55	Rural	read and write	Self	2000	Yes	Yes	Yes	HIV/AIDS	None	10	No	Never	Never	No	No	No	Never	Never	2 or less days	Bahir dar	1.89	1.58333	19	Very Unlikely	Very Unlikely	Somewhat likely	Unlikely	Very Unlikely	Very Unlikely	Very Unlikely	Very Unlikely	Very Unlikely	Very Unlikely	Very Likely	Very Unlikely	Good	Satisified	Not at all	A moderate amount	A moderate amount	A moderate amount	Not at all	A moderate amount	A moderate amount	Completely	Mostly	Mostly
394	1	45	Urban	secondary	Govern"t	3000	Yes	Yes	No	HIV/AIDS	None	12	No	Never	Never	No	No	No	1 to 2 times	Yes	2 or less days	Bahir dar	1.89	2	24	Unlikely	Unlikely	Unlikely	Unlikely	Unlikely	Unlikely	Unlikely	Unlikely	Unlikely	Unlikely	Unlikely	Unlikely	Nether poor nor good	Neither disatisified nor Satisfied	Little	Very much	A moderate amount	A moderate amount	Very much	A moderate amount	A moderate amount	A Little	Moderately	A Little
396	2	37	Urban	Primary	Self	1000	Yes	Yes	Yes	HIV/AIDS	None	14	No	Never	Never	No	No	No	Never	Never	2 or less days	Bahir dar	1.89	1.16667	14	Very Unlikely	Very Unlikely	Very Unlikely	Somewhat likely	Very Unlikely	Very Unlikely	Very Unlikely	Very Unlikely	Very Unlikely	Very Unlikely	Very Unlikely	Very Unlikely	Good	Satisified	A moderate amount	A moderate amount	An extreme amount	An extreme amount	A moderate amount	Very much	extremely	Mostly	Completely	Completely
397	1	50	Urban	read and write	Self	1000	Yes	Yes	Yes	HIV/AIDS	None	15	No	Never	Never	No	No	No	Never	Never	2 or less days	Bahir dar	1.89	1.91667	23	Unlikely	Unlikely	Unlikely	Unlikely	Unlikely	Unlikely	Unlikely	Unlikely	Unlikely	Unlikely	Unlikely	Very Unlikely	Good	Satisified	Little	A moderate amount	A moderate amount	Very much	Very much	A moderate amount	A moderate amount	Moderately	Moderately	Moderately
398	2	45	Urban	Not read and write	Self	1000	Yes	Yes	Yes	HIV/AIDS	None	5	No	Never	Never	No	No	No	Never	Never	2 or less days	Bahir dar	1.89	1	12	Very Unlikely	Very Unlikely	Very Unlikely	Very Unlikely	Very Unlikely	Very Unlikely	Very Unlikely	Very Unlikely	Very Unlikely	Very Unlikely	Very Unlikely	Very Unlikely	Good	Very Satisfied	An extreme amount	An extreme amount	An extreme amount	An extreme amount	extremely	extremely	extremely	Mostly	Mostly	Mostly
399	1	40	Urban	preparatory and above	Govern"t	7071	Yes	Yes	Yes	HIV/AIDS	None	5	No	Never	Never	Yes	No	No	Never	Never	2 or less days	Bahir dar	1.89	1.33333	16	Very Unlikely	Very Unlikely	Very Unlikely	Somewhat likely	Unlikely	Unlikely	Very Unlikely	Very Unlikely	Very Unlikely	Very Unlikely	Very Unlikely	Very Unlikely	Good	Satisified	A moderate amount	A moderate amount	A moderate amount	An extreme amount	extremely	extremely	A moderate amount	Mostly	Mostly	Mostly
838	1	50	Urban	read and write	Self	2000	Yes	No	Yes	HIV/AIDS	None	6	Yes	Yes	Never	No	No	Yes	1 to 2 times	Yes	Greater than 2 days	Bahir dar	1.89	2.58333	31	Somewhat likely	Somewhat likely	Unlikely	Unlikely	Somewhat likely	Likely	Unlikely	Somewhat likely	Unlikely	Unlikely	Unlikely	Somewhat likely	Very Poor	Very Disatisfied	Not at all	Not at all	Not at all	Not at all	Not at all	Not at all	Not at all	Not at all	Not at all	Not at all
839	1	29	Urban	preparatory and above	Govern"t	5000	Yes	No	Yes	HIV/AIDS	None	4	Yes	Yes	Never	No	Yes	Yes	Never	Never	Greater than 2 days	Bahir dar	1.89	3	36	Likely	Likely	Likely	Somewhat likely	Somewhat likely	Somewhat likely	Somewhat likely	Somewhat likely	Somewhat likely	Unlikely	Unlikely	Unlikely	Very Poor	Very Disatisfied	A moderate amount	Not at all	Not at all	Not at all	Not at all	Not at all	A moderate amount	Not at all	Not at all	Not at all
841	2	34	Urban	secondary	NGO	1500	Yes	No	No	HIV/AIDS	None	6	No	Never	Never	No	No	No	Never	Never	2 or less days	Bahir dar	1.89	1.33333	16	Very Unlikely	Very Unlikely	Very Unlikely	Very Unlikely	Unlikely	Unlikely	Unlikely	Unlikely	Very Unlikely	Very Unlikely	Very Unlikely	Very Unlikely	Poor	Very Disatisfied	A moderate amount	Little	Little	Little	Little	Little	Little	Not at all	Not at all	Not at all
842	2	45	Rural	read and write	Others	1000	No	Yes	Yes	HIV/AIDS	None	2	No	Never	Never	No	No	No	Never	Never	2 or less days	Bahir dar	1.89	2	24	Unlikely	Unlikely	Unlikely	Unlikely	Unlikely	Unlikely	Unlikely	Unlikely	Unlikely	Unlikely	Unlikely	Unlikely	Nether poor nor good	Disatisfied	Little	Little	Little	Little	Little	A moderate amount	A moderate amount	Mostly	Moderately	A Little
843	1	43	Rural	read and write	Others	2000	No	No	Yes	HIV/AIDS	None	3	No	Never	Never	No	No	No	Never	Never	2 or less days	Bahir dar	1.89	1.66667	20	Unlikely	Unlikely	Unlikely	Unlikely	Very Unlikely	Very Unlikely	Very Unlikely	Very Unlikely	Unlikely	Unlikely	Unlikely	Unlikely	Poor	Disatisfied	Little	Little	Little	Little	Little	Little	Little	A Little	A Little	A Little
844	1	43	Urban	preparatory and above	Govern"t	5500	Yes	No	Yes	HIV/AIDS	None	10	No	Yes	Yes	No	No	No	Never	Never	Greater than 2 days	Bahir dar	1.89	1.5	18	Very Unlikely	Very Unlikely	Unlikely	Unlikely	Unlikely	Unlikely	Very Unlikely	Very Unlikely	Unlikely	Unlikely	Very Unlikely	Very Unlikely	Very Poor	Very Disatisfied	Not at all	Not at all	Not at all	Not at all	Not at all	Not at all	Not at all	Not at all	Not at all	Not at all
846	2	34	Urban	preparatory and above	Self	3000	Yes	Yes	No	HIV/AIDS	None	10	No	Never	Never	No	No	No	Never	Never	2 or less days	Bahir dar	1.89	1.33333	16	Unlikely	Unlikely	Unlikely	Unlikely	Very Unlikely	Very Unlikely	Very Unlikely	Very Unlikely	Very Unlikely	Very Unlikely	Very Unlikely	Very Unlikely	Good	Satisified	An extreme amount	Very much	Very much	Very much	Very much	Very much	Very much	Mostly	Moderately	Mostly
848	1	54	Urban	read and write	Others	5000	Yes	Yes	Yes	HIV/AIDS	None	9	Yes	Yes	Never	No	No	No	Never	Never	2 or less days	Bahir dar	1.89	1.83333	22	Unlikely	Unlikely	Unlikely	Unlikely	Unlikely	Unlikely	Unlikely	Unlikely	Very Unlikely	Very Unlikely	Unlikely	Unlikely	Poor	Neither disatisified nor Satisfied	Very much	A moderate amount	A moderate amount	A moderate amount	Very much	extremely	extremely	A Little	A Little	A Little
849	2	30	Urban	preparatory and above	Self	4000	Yes	No	Yes	HIV/AIDS	None	4	No	Yes	Never	No	Yes	No	Never	Never	Greater than 2 days	Bahir dar	1.89	2	24	Somewhat likely	Somewhat likely	Somewhat likely	Somewhat likely	Unlikely	Unlikely	Unlikely	Unlikely	Very Unlikely	Very Unlikely	Very Unlikely	Very Unlikely	Poor	Neither disatisified nor Satisfied	Little	Little	Little	Little	Very much	Little	Little	A Little	A Little	Completely
850	2	36	Urban	secondary	Others	3100	Yes	No	No	HIV/AIDS	None	6	No	Never	Never	No	No	No	Never	Never	2 or less days	Bahir dar	1.89	1.25	15	Very Unlikely	Very Unlikely	Very Unlikely	Very Unlikely	Very Unlikely	Very Unlikely	Very Unlikely	Very Unlikely	Very Unlikely	Unlikely	Unlikely	Unlikely	Poor	Disatisfied	A moderate amount	Little	Little	Little	Little	Very much	Very much	A Little	A Little	A Little
851	2	45	Rural	read and write	Others	1000	No	Yes	Yes	HIV/AIDS	None	4	No	Never	Never	No	No	No	Never	Never	2 or less days	Bahir dar	1.89	1.16667	14	Very Unlikely	Very Unlikely	Very Unlikely	Very Unlikely	Unlikely	Unlikely	Very Unlikely	Very Unlikely	Very Unlikely	Very Unlikely	Very Unlikely	Very Unlikely	Good	Very Satisfied	Very much	Very much	Very much	Very much	Very much	Very much	extremely	Completely	Completely	Completely
852	1	45	Urban	read and write	Self	1000	Yes	Yes	Yes	HIV/AIDS	None	4	No	Never	Never	No	No	No	Never	Never	2 or less days	Bahir dar	1.89	1.66667	20	Unlikely	Unlikely	Unlikely	Unlikely	Unlikely	Unlikely	Unlikely	Unlikely	Very Unlikely	Very Unlikely	Very Unlikely	Very Unlikely	Poor	Satisified	A moderate amount	A moderate amount	Little	Little	Little	Little	Little	Completely	Completely	Completely
854	2	38	Urban	preparatory and above	Others	1000	Yes	Yes	Yes	HIV/AIDS	None	8	No	Never	Never	No	No	No	Never	Never	2 or less days	Bahir dar	1.89	2.33333	28	Unlikely	Unlikely	Unlikely	Unlikely	Somewhat likely	Somewhat likely	Somewhat likely	Somewhat likely	Unlikely	Unlikely	Unlikely	Unlikely	Poor	Disatisfied	A moderate amount	Little	Little	Little	Little	Little	Little	Moderately	Moderately	Moderately
229	1	40	Rural	Primary	Self	3000	Yes	Yes	Yes	HIV/AIDS	None	10	No	Never	Never	No	No	No	Never	Never	2 or less days	Dessie	1.86	1.66667	20	Very Unlikely	Very Unlikely	Very Unlikely	Very Unlikely	Somewhat likely	Somewhat likely	Somewhat likely	Somewhat likely	Very Unlikely	Very Unlikely	Very Unlikely	Very Unlikely	Good	Very Satisfied	Not at all	Little	An extreme amount	Very much	extremely	extremely	extremely	Completely	Mostly	Moderately
233	2	53	Urban	preparatory and above	Self	2000	Yes	Yes	Yes	HIV/AIDS	None	13	No	Never	Never	No	No	No	Never	Never	2 or less days	Dessie	1.86	1.33333	16	Very Unlikely	Very Unlikely	Very Unlikely	Very Unlikely	Unlikely	Unlikely	Unlikely	Unlikely	Very Unlikely	Very Unlikely	Very Unlikely	Very Unlikely	Very Good	Very Satisfied	Not at all	Not at all	An extreme amount	An extreme amount	Not at all	extremely	extremely	Completely	Completely	Completely
234	1	38	Urban	secondary	Self	1000	Yes	Yes	Yes	HIV/AIDS	None	15	No	Never	Never	Yes	No	No	Never	Never	2 or less days	Dessie	1.86	2	24	Very Unlikely	Very Unlikely	Very Unlikely	Very Unlikely	Somewhat likely	Somewhat likely	Somewhat likely	Somewhat likely	Very Unlikely	Very Likely	Very Unlikely	Very Unlikely	Very Good	Very Satisfied	A moderate amount	Not at all	Very much	Very much	extremely	A moderate amount	A moderate amount	Completely	Completely	Not at all
235	2	40	Urban	preparatory and above	Self	2700	Yes	Yes	Yes	HIV/AIDS	None	11	No	Never	Never	No	No	No	Never	Never	2 or less days	Dessie	1.86	1	12	Very Unlikely	Very Unlikely	Very Unlikely	Very Unlikely	Very Unlikely	Very Unlikely	Very Unlikely	Very Unlikely	Very Unlikely	Very Unlikely	Very Unlikely	Very Unlikely	Very Good	Very Satisfied	Not at all	Not at all	Very much	Very much	Very much	Very much	Very much	Completely	Completely	Mostly
237	2	45	Urban	Primary	Self	1500	Yes	Yes	Yes	HIV/AIDS	None	15	No	Never	Never	No	No	No	Never	Never	2 or less days	Dessie	1.86	1.58333	19	Very Unlikely	Unlikely	Very Unlikely	Unlikely	Somewhat likely	Unlikely	Somewhat likely	Very Unlikely	Very Unlikely	Very Unlikely	Very Unlikely	Very Unlikely	Very Good	Very Satisfied	Not at all	Not at all	Very much	Very much	Very much	Very much	A moderate amount	Completely	Completely	A Little
238	2	45	Urban	Primary	Self	1500	Yes	Yes	Yes	HIV/AIDS	None	15	No	Never	Never	No	No	No	Never	Never	2 or less days	Dessie	1.86	1.5	18	Unlikely	Very Unlikely	Very Unlikely	Very Unlikely	Somewhat likely	Unlikely	Somewhat likely	Very Unlikely	Very Unlikely	Very Unlikely	Very Unlikely	Very Unlikely	Very Good	Very Satisfied	Not at all	Not at all	Very much	Very much	Very much	Very much	A moderate amount	Completely	Completely	A Little
239	2	40	Urban	secondary	Self	5000	Yes	Yes	Yes	HIV/AIDS	None	12	No	Never	Never	No	No	No	Never	Never	2 or less days	Dessie	1.86	1	12	Very Unlikely	Very Unlikely	Very Unlikely	Very Unlikely	Very Unlikely	Very Unlikely	Very Unlikely	Very Unlikely	Very Unlikely	Very Unlikely	Very Unlikely	Very Unlikely	Very Good	Satisified	Not at all	Not at all	Very much	Very much	Very much	Very much	Very much	Completely	Completely	Completely
240	2	33	Urban	secondary	Self	8000	Yes	Yes	Yes	HIV/AIDS	None	10	No	Never	Never	No	No	No	Never	Never	2 or less days	Dessie	1.86	1	12	Very Unlikely	Very Unlikely	Very Unlikely	Very Unlikely	Very Unlikely	Very Unlikely	Very Unlikely	Very Unlikely	Very Unlikely	Very Unlikely	Very Unlikely	Very Unlikely	Very Good	Very Satisfied	Little	Not at all	Very much	Very much	Very much	Very much	Very much	Completely	Completely	Completely
559	2	40	Urban	preparatory and above	Govern"t	4000	Yes	Yes	Yes	HIV/AIDS	None	8	No	Never	Never	No	No	No	Never	Never	2 or less days	Dessie	1.86	1.33333	16	Very Unlikely	Very Unlikely	Very Unlikely	Very Unlikely	Very Likely	Very Unlikely	Very Unlikely	Very Unlikely	Very Unlikely	Very Unlikely	Very Unlikely	Very Unlikely	Very Good	Very Satisfied	Not at all	Not at all	An extreme amount	Very much	extremely	extremely	A moderate amount	Completely	Completely	Completely
560	1	42	Rural	Not read and write	Self	5000	Yes	Yes	Yes	HIV/AIDS	None	10	No	Never	Never	No	Yes	No	Never	Never	2 or less days	Dessie	1.86	1	12	Very Unlikely	Very Unlikely	Very Unlikely	Very Unlikely	Very Unlikely	Very Unlikely	Very Unlikely	Very Unlikely	Very Unlikely	Very Unlikely	Very Unlikely	Very Unlikely	Poor	Satisified	Not at all	Not at all	Not at all	Not at all	Not at all	Not at all	Not at all	Mostly	Mostly	Moderately
561	1	30	Urban	secondary	Self	1500	Yes	No	No	HIV/AIDS	None	4	No	Yes	Never	No	No	No	Never	Never	2 or less days	Dessie	1.86	1	12	Very Unlikely	Very Unlikely	Very Unlikely	Very Unlikely	Very Unlikely	Very Unlikely	Very Unlikely	Very Unlikely	Very Unlikely	Very Unlikely	Very Unlikely	Very Unlikely	Good	Satisified	Little	Not at all	Not at all	A moderate amount	extremely	Very much	extremely	Completely	Completely	A Little
563	2	43	Urban	Not read and write	Self	1000	Yes	Yes	Yes	HIV/AIDS	None	7	No	Never	Never	No	No	No	Never	Never	2 or less days	Dessie	1.86	1	12	Very Unlikely	Very Unlikely	Very Unlikely	Very Unlikely	Very Unlikely	Very Unlikely	Very Unlikely	Very Unlikely	Very Unlikely	Very Unlikely	Very Unlikely	Very Unlikely	Good	Satisified	Not at all	Not at all	Very much	Very much	Very much	Very much	Very much	Moderately	Mostly	Mostly
564	1	43	Urban	preparatory and above	Self	10000	Yes	Yes	Yes	HIV/AIDS	None	10	No	Never	Never	Yes	No	No	Never	Never	2 or less days	Dessie	1.86	1.66667	20	Somewhat likely	Somewhat likely	Somewhat likely	Somewhat likely	Very Unlikely	Very Unlikely	Very Unlikely	Very Unlikely	Very Unlikely	Very Unlikely	Very Unlikely	Very Unlikely	Good	Satisified	Not at all	Not at all	Not at all	Not at all	Not at all	Not at all	Not at all	Completely	Completely	Moderately
565	1	27	Urban	Primary	Self	2000	No	Yes	Yes	HIV/AIDS	None	1	No	Yes	Never	No	No	No	Never	Never	2 or less days	Dessie	1.86	2.25	27	Likely	Unlikely	Very Likely	Unlikely	Unlikely	Unlikely	Likely	Unlikely	Very Unlikely	Very Unlikely	Very Unlikely	Very Unlikely	Poor	Satisified	Not at all	Not at all	A moderate amount	A moderate amount	Very much	A moderate amount	A moderate amount	A Little	A Little	Not at all
566	2	33	Urban	Primary	Self	2000	Yes	No	No	HIV/AIDS	None	12	No	Never	Never	Yes	Yes	No	1 to 2 times	Yes	2 or less days	Dessie	1.86	2.91667	35	Unlikely	Unlikely	Somewhat likely	Somewhat likely	Somewhat likely	Somewhat likely	Somewhat likely	Likely	Somewhat likely	Somewhat likely	Somewhat likely	Somewhat likely	Nether poor nor good	Neither disatisified nor Satisfied	A moderate amount	A moderate amount	A moderate amount	Very much	Very much	Very much	Very much	Moderately	Moderately	Mostly
569	2	35	Rural	Primary	Govern"t	2000	No	Yes	Yes	HIV/AIDS	None	12	No	Yes	Never	No	No	No	Never	Never	2 or less days	Dessie	1.86	1	12	Very Unlikely	Very Unlikely	Very Unlikely	Very Unlikely	Very Unlikely	Very Unlikely	Very Unlikely	Very Unlikely	Very Unlikely	Very Unlikely	Very Unlikely	Very Unlikely	Very Good	Satisified	Little	Not at all	Very much	Very much	Very much	A moderate amount	Very much	Moderately	Moderately	Moderately
571	2	33	Urban	Primary	Self	1000	Yes	Yes	Yes	HIV/AIDS	None	12	No	Never	Never	Yes	No	No	Never	Never	2 or less days	Dessie	1.86	1	12	Very Unlikely	Very Unlikely	Very Unlikely	Very Unlikely	Very Unlikely	Very Unlikely	Very Unlikely	Very Unlikely	Very Unlikely	Very Unlikely	Very Unlikely	Very Unlikely	Good	Satisified	Not at all	Not at all	Very much	Very much	Very much	Very much	Very much	Completely	Completely	A Little
573	2	38	Urban	Primary	Others	5000	Yes	Yes	Yes	HIV/AIDS	None	10	No	Never	Never	No	No	No	Never	Never	2 or less days	Dessie	1.86	1	12	Very Unlikely	Very Unlikely	Very Unlikely	Very Unlikely	Very Unlikely	Very Unlikely	Very Unlikely	Very Unlikely	Very Unlikely	Very Unlikely	Very Unlikely	Very Unlikely	Good	Satisified	Not at all	Not at all	Very much	Very much	Very much	Very much	Very much	Completely	Completely	Completely
574	2	36	Urban	preparatory and above	Others	1000	Yes	Yes	Yes	HIV/AIDS	None	4	No	Yes	Yes	Yes	No	No	Never	Never	2 or less days	Dessie	1.86	1	12	Very Unlikely	Very Unlikely	Very Unlikely	Very Unlikely	Very Unlikely	Very Unlikely	Very Unlikely	Very Unlikely	Very Unlikely	Very Unlikely	Very Unlikely	Very Unlikely	Good	Satisified	A moderate amount	Not at all	Very much	Very much	Very much	Very much	Very much	Completely	Completely	Moderately
575	2	39	Urban	Primary	Self	2000	Yes	Yes	Yes	HIV/AIDS	None	9	No	Never	Never	Yes	No	No	Never	Never	2 or less days	Dessie	1.86	1	12	Very Unlikely	Very Unlikely	Very Unlikely	Very Unlikely	Very Unlikely	Very Unlikely	Very Unlikely	Very Unlikely	Very Unlikely	Very Unlikely	Very Unlikely	Very Unlikely	Very Good	Very Satisfied	Not at all	Not at all	Very much	Very much	Very much	Very much	A moderate amount	Completely	Completely	Completely
576	2	36	Urban	secondary	Others	1000	Yes	Yes	Yes	HIV/AIDS	None	13	No	Never	Never	No	No	No	Never	Never	2 or less days	Dessie	1.86	1	12	Very Unlikely	Very Unlikely	Very Unlikely	Very Unlikely	Very Unlikely	Very Unlikely	Very Unlikely	Very Unlikely	Very Unlikely	Very Unlikely	Very Unlikely	Very Unlikely	Good	Satisified	Not at all	Not at all	Very much	Very much	Very much	Very much	Very much	Completely	Completely	Moderately
578	2	37	Urban	secondary	Govern"t	3500	Yes	Yes	No	HIV/AIDS	None	6	No	Never	Never	No	No	No	Never	Never	2 or less days	Dessie	1.86	1.08333	13	Very Unlikely	Unlikely	Very Unlikely	Very Unlikely	Very Unlikely	Very Unlikely	Very Unlikely	Very Unlikely	Very Unlikely	Very Unlikely	Very Unlikely	Very Unlikely	Very Good	Very Satisfied	Not at all	Little	An extreme amount	Very much	extremely	extremely	extremely	Completely	Completely	Mostly
580	2	38	Urban	preparatory and above	Govern"t	7071	Yes	Yes	Yes	HIV/AIDS	None	10	No	Never	Never	Yes	Yes	No	1 to 2 times	Yes	Greater than 2 days	Dessie	1.86	1.5	18	Very Unlikely	Unlikely	Very Unlikely	Unlikely	Very Unlikely	Unlikely	Unlikely	Unlikely	Very Unlikely	Very Unlikely	Unlikely	Very Unlikely	Good	Satisified	Not at all	Not at all	Very much	Very much	Very much	Very much	Very much	Completely	Completely	Completely
581	2	55	Urban	Primary	Self	1500	Yes	No	Yes	HIV/AIDS	None	15	No	Never	Never	No	No	No	Never	Never	2 or less days	Dessie	1.86	1.66667	20	Unlikely	Unlikely	Unlikely	Unlikely	Unlikely	Unlikely	Unlikely	Unlikely	Very Unlikely	Very Unlikely	Very Unlikely	Very Unlikely	Good	Satisified	Not at all	Not at all	A moderate amount	Very much	Very much	Very much	Very much	Completely	Completely	Moderately
583	1	52	Urban	Primary	Self	6000	Yes	Yes	Yes	HIV/AIDS	None	12	No	Never	Never	Yes	Yes	Yes	1 to 2 times	Yes	Greater than 2 days	Dessie	1.86	2.25	27	Very Unlikely	Very Unlikely	Likely	Likely	Very Unlikely	Unlikely	Very Unlikely	Very Unlikely	Unlikely	Unlikely	Likely	Likely	Good	Very Satisfied	Not at all	Not at all	An extreme amount	Very much	Very much	Very much	extremely	Completely	Completely	Completely
584	2	38	Rural	Primary	Others	2000	Yes	Yes	Yes	HIV/AIDS	None	7	No	Never	Never	No	No	No	Never	Never	2 or less days	Dessie	1.86	1	12	Very Unlikely	Very Unlikely	Very Unlikely	Very Unlikely	Very Unlikely	Very Unlikely	Very Unlikely	Very Unlikely	Very Unlikely	Very Unlikely	Very Unlikely	Very Unlikely	Poor	Satisified	A moderate amount	A moderate amount	A moderate amount	A moderate amount	A moderate amount	A moderate amount	Very much	Mostly	Not at all	A Little
585	2	43	Urban	secondary	Self	3000	Yes	Yes	Yes	HIV/AIDS	None	12	No	Never	Never	Yes	Yes	No	Never	Never	2 or less days	Dessie	1.86	1	12	Very Unlikely	Very Unlikely	Very Unlikely	Very Unlikely	Very Unlikely	Very Unlikely	Very Unlikely	Very Unlikely	Very Unlikely	Very Unlikely	Very Unlikely	Very Unlikely	Good	Satisified	Not at all	Little	Very much	An extreme amount	Very much	Very much	Very much	Mostly	Mostly	Moderately
586	1	43	Urban	secondary	Govern"t	4425	Yes	Yes	Yes	HIV/AIDS	None	12	No	Never	Never	Yes	Yes	No	1 to 2 times	Yes	Greater than 2 days	Dessie	1.86	1.58333	19	Very Unlikely	Unlikely	Unlikely	Unlikely	Unlikely	Unlikely	Unlikely	Unlikely	Very Unlikely	Very Unlikely	Very Unlikely	Very Unlikely	Very Good	Satisified	Not at all	Not at all	An extreme amount	Very much	Very much	extremely	Very much	Completely	Completely	Moderately
587	2	30	Urban	preparatory and above	Govern"t	5000	No	Yes	Yes	HIV/AIDS	None	12	No	Never	Never	No	No	No	Never	Never	2 or less days	Dessie	1.86	1	12	Very Unlikely	Very Unlikely	Very Unlikely	Very Unlikely	Very Unlikely	Very Unlikely	Very Unlikely	Very Unlikely	Very Unlikely	Very Unlikely	Very Unlikely	Very Unlikely	Good	Neither disatisified nor Satisfied	Not at all	Not at all	Not at all	Not at all	Not at all	Not at all	Not at all	Mostly	Completely	Moderately
588	2	38	Urban	secondary	Self	3000	Yes	No	No	HIV/AIDS	None	12	No	Never	Never	No	No	No	Never	Never	2 or less days	Dessie	1.86	1	12	Very Unlikely	Very Unlikely	Very Unlikely	Very Unlikely	Very Unlikely	Very Unlikely	Very Unlikely	Very Unlikely	Very Unlikely	Very Unlikely	Very Unlikely	Very Unlikely	Good	Satisified	A moderate amount	A moderate amount	Very much	Very much	Very much	Very much	Very much	Mostly	Mostly	Mostly
589	2	36	Urban	preparatory and above	Self	3000	Yes	Yes	Yes	HIV/AIDS	None	17	No	Yes	Never	No	No	No	Never	Never	2 or less days	Dessie	1.86	1.16667	14	Very Unlikely	Very Unlikely	Very Unlikely	Very Unlikely	Very Unlikely	Very Unlikely	Unlikely	Unlikely	Very Unlikely	Very Unlikely	Very Unlikely	Very Unlikely	Good	Satisified	Not at all	Not at all	Very much	Very much	Very much	Very much	Very much	Completely	Completely	Moderately
840	2	35	Rural	read and write	Others	1000	Yes	Yes	Yes	HIV/AIDS	None	10	No	Yes	Never	No	No	No	Never	Never	2 or less days	Bahir dar	1.89	2.25	27	Somewhat likely	Somewhat likely	Unlikely	Unlikely	Somewhat likely	Unlikely	Unlikely	Unlikely	Unlikely	Unlikely	Unlikely	Unlikely	Poor	Very Disatisfied	A moderate amount	Little	Little	Little	Little	Little	Little	A Little	A Little	A Little
230	2	29	Urban	Primary	Others	5000	Yes	Yes	Yes	HIV/AIDS	None	1	Yes	Yes	Never	Yes	Yes	No	6 to 10 times	Yes	Greater than 2 days	Dessie	1.86	2.33333	28	Very Unlikely	Very Unlikely	Very Unlikely	Very Unlikely	Likely	Likely	Likely	Likely	Very Unlikely	Very Unlikely	Very Likely	Very Unlikely	Very Poor	Very Disatisfied	Little	Not at all	An extreme amount	An extreme amount	extremely	Very much	extremely	Mostly	Mostly	Mostly
582	2	50	Urban	preparatory and above	Govern"t	4000	Yes	Yes	Yes	HIV/AIDS	None	15	No	Never	Never	No	No	No	Never	Never	2 or less days	Dessie	1.86	1.41667	17	Unlikely	Very Unlikely	Very Unlikely	Unlikely	Very Unlikely	Very Unlikely	Unlikely	Very Unlikely	Unlikely	Very Unlikely	Very Unlikely	Unlikely	Very Good	Very Satisfied	Not at all	Not at all	An extreme amount	Very much	Very much	Very much	extremely	Completely	Completely	Completely
190	1	63	Urban	read and write	Others	1000	Yes	Yes	Yes	HIV/AIDS	One	16	Yes	Never	Never	Yes	Yes	No	More than 10 times	Never	2 or less days	Gondar	1.87	1.33333	16	Very Unlikely	Very Unlikely	Very Unlikely	Very Unlikely	Unlikely	Unlikely	Unlikely	Unlikely	Very Unlikely	Very Unlikely	Very Unlikely	Very Unlikely	Very Poor	Neither disatisified nor Satisfied	Little	An extreme amount	A moderate amount	An extreme amount	Very much	A moderate amount	Very much	Moderately	Completely	Completely
191	1	46	Urban	Primary	Self	1500	Yes	Yes	Yes	HIV/AIDS	One	1	No	Never	Never	No	No	No	Never	Never	2 or less days	Gondar	1.87	1.5	18	Very Unlikely	Very Unlikely	Very Unlikely	Very Unlikely	Very Unlikely	Somewhat likely	Very Unlikely	Unlikely	Unlikely	Very Unlikely	Unlikely	Unlikely	Very Poor	Satisified	Not at all	A moderate amount	A moderate amount	Very much	extremely	A moderate amount	A moderate amount	Moderately	Completely	Not at all
194	1	57	Urban	preparatory and above	Self	6000	Yes	Yes	Yes	HIV/AIDS	One	13	No	Yes	Never	No	No	Yes	1 to 2 times	Yes	2 or less days	Gondar	1.87	1.41667	17	Unlikely	Unlikely	Unlikely	Unlikely	Very Unlikely	Unlikely	Very Unlikely	Very Unlikely	Very Unlikely	Very Unlikely	Very Unlikely	Very Unlikely	Good	Very Satisfied	Not at all	Not at all	A moderate amount	A moderate amount	Very much	Very much	A moderate amount	A Little	Completely	Mostly
630	2	51	Urban	Primary	Govern"t	1100	Yes	Yes	Yes	HIV/AIDS	One	14	No	Never	Never	Yes	No	No	Never	Never	2 or less days	Gondar	1.87	1.83333	22	Very Unlikely	Unlikely	Very Unlikely	Unlikely	Unlikely	Unlikely	Unlikely	Unlikely	Unlikely	Unlikely	Unlikely	Unlikely	Good	Satisified	A moderate amount	A moderate amount	A moderate amount	Very much	A moderate amount	A moderate amount	Very much	Mostly	Moderately	Moderately
711	2	45	Urban	Not read and write	Others	1000	Yes	Yes	Yes	HIV/AIDS	One	11	No	Never	Never	No	Yes	Yes	1 to 2 times	Yes	Greater than 2 days	Gondar	1.87	2.5	30	Unlikely	Unlikely	Somewhat likely	Likely	Somewhat likely	Somewhat likely	Likely	Somewhat likely	Unlikely	Unlikely	Very Unlikely	Very Unlikely	Poor	Disatisfied	A moderate amount	Little	Little	Little	Not at all	Not at all	Not at all	Moderately	Mostly	Mostly
714	2	35	Urban	secondary	Self	4000	Yes	No	No	HIV/AIDS	One	10	No	Never	Never	No	Yes	Yes	1 to 2 times	Yes	Greater than 2 days	Gondar	1.87	3	36	Likely	Likely	Likely	Likely	Unlikely	Unlikely	Unlikely	Unlikely	Somewhat likely	Somewhat likely	Somewhat likely	Somewhat likely	Good	Satisified	A moderate amount	An extreme amount	An extreme amount	A moderate amount	A moderate amount	Very much	Very much	Mostly	Mostly	A Little
715	2	45	Urban	Not read and write	Others	500	No	No	No	HIV/AIDS	One	12	No	Never	Never	No	No	No	Never	Never	2 or less days	Gondar	1.87	2.33333	28	Very Unlikely	Unlikely	Somewhat likely	Somewhat likely	Unlikely	Unlikely	Somewhat likely	Unlikely	Unlikely	Somewhat likely	Somewhat likely	Unlikely	Good	Satisified	A moderate amount	Very much	Very much	Very much	A moderate amount	extremely	extremely	Completely	A Little	A Little
718	2	36	Urban	secondary	Self	2500	Yes	Yes	Yes	HIV/AIDS	One	11	No	Yes	Yes	No	Yes	No	Never	Never	Greater than 2 days	Gondar	1.87	2	24	Unlikely	Unlikely	Unlikely	Very Unlikely	Very Unlikely	Very Unlikely	Unlikely	Somewhat likely	Somewhat likely	Somewhat likely	Unlikely	Unlikely	Good	Satisified	Little	A moderate amount	A moderate amount	Little	Little	Little	Little	A Little	A Little	A Little
720	1	55	Urban	read and write	Others	2100	Yes	Yes	Yes	HIV/AIDS	One	10	No	Never	Never	No	No	No	Never	Never	2 or less days	Gondar	1.87	1.5	18	Unlikely	Unlikely	Unlikely	Unlikely	Very Unlikely	Very Unlikely	Very Unlikely	Very Unlikely	Very Unlikely	Very Unlikely	Unlikely	Unlikely	Nether poor nor good	Neither disatisified nor Satisfied	Very much	A moderate amount	A moderate amount	Little	Little	A moderate amount	A moderate amount	A Little	A Little	Not at all
723	1	46	Urban	secondary	NGO	2000	Yes	Yes	Yes	HIV/AIDS	One	13	Yes	Yes	Never	No	Yes	Yes	1 to 2 times	Yes	Greater than 2 days	Gondar	1.87	2.75	33	Unlikely	Somewhat likely	Likely	Likely	Somewhat likely	Somewhat likely	Likely	Likely	Unlikely	Unlikely	Very Unlikely	Very Unlikely	Nether poor nor good	Neither disatisified nor Satisfied	A moderate amount	A moderate amount	A moderate amount	A moderate amount	A moderate amount	A moderate amount	A moderate amount	Moderately	Moderately	Moderately
724	1	56	Urban	preparatory and above	Govern"t	5000	Yes	No	Yes	HIV/AIDS	One	12	Yes	Yes	Never	No	Yes	Yes	1 to 2 times	Yes	Greater than 2 days	Gondar	1.87	3	36	Unlikely	Unlikely	Unlikely	Unlikely	Somewhat likely	Somewhat likely	Somewhat likely	Somewhat likely	Likely	Likely	Likely	Likely	Nether poor nor good	Neither disatisified nor Satisfied	A moderate amount	A moderate amount	A moderate amount	Little	Little	Little	Little	A Little	A Little	Moderately
725	1	55	Urban	secondary	Self	4000	Yes	Yes	Yes	HIV/AIDS	One	12	No	Never	Never	No	Yes	No	Never	Never	Greater than 2 days	Gondar	1.87	1.83333	22	Unlikely	Unlikely	Very Unlikely	Very Unlikely	Very Unlikely	Very Unlikely	Somewhat likely	Somewhat likely	Unlikely	Unlikely	Unlikely	Unlikely	Nether poor nor good	Neither disatisified nor Satisfied	Very much	Very much	Very much	An extreme amount	extremely	extremely	extremely	Mostly	Completely	Completely
730	1	56	Urban	preparatory and above	Govern"t	7000	Yes	No	Yes	HIV/AIDS	One	12	Yes	Yes	Never	Yes	No	Yes	Never	Never	Greater than 2 days	Gondar	1.87	2.5	30	Unlikely	Unlikely	Unlikely	Unlikely	Unlikely	Unlikely	Somewhat likely	Likely	Unlikely	Somewhat likely	Likely	Unlikely	Poor	Disatisfied	Little	Little	Little	Little	Little	Little	Little	A Little	A Little	A Little
733	1	47	Rural	read and write	Others	4000	Yes	Yes	Yes	HIV/AIDS	One	8	No	Yes	Never	No	Yes	No	Never	Never	Greater than 2 days	Gondar	1.87	2	24	Unlikely	Unlikely	Unlikely	Unlikely	Unlikely	Unlikely	Unlikely	Unlikely	Unlikely	Unlikely	Unlikely	Unlikely	Good	Satisified	A moderate amount	An extreme amount	An extreme amount	An extreme amount	extremely	A moderate amount	Little	A Little	A Little	A Little
736	1	45	Urban	preparatory and above	NGO	4000	Yes	No	Yes	HIV/AIDS	One	9	Yes	Yes	Yes	No	Yes	No	Never	Never	Greater than 2 days	Gondar	1.87	2.83333	34	Unlikely	Unlikely	Somewhat likely	Somewhat likely	Unlikely	Very Unlikely	Likely	Somewhat likely	Somewhat likely	Likely	Somewhat likely	Likely	Good	Satisified	Little	Little	Little	Little	Very much	Very much	Very much	Mostly	Mostly	Moderately
739	2	38	Urban	preparatory and above	Govern"t	6000	Yes	Yes	Yes	HIV/AIDS	One	8	No	Never	Never	No	No	No	Never	Never	2 or less days	Gondar	1.87	2.33333	28	Unlikely	Unlikely	Unlikely	Unlikely	Very Unlikely	Very Unlikely	Very Unlikely	Very Unlikely	Likely	Likely	Likely	Likely	Very Good	Very Satisfied	Very much	A moderate amount	Very much	Very much	Very much	Very much	Very much	Mostly	Moderately	Mostly
742	2	43	Urban	read and write	Others	3100	Yes	No	No	HIV/AIDS	One	9	No	Never	Never	No	No	No	Never	Never	2 or less days	Gondar	1.87	2.41667	29	Unlikely	Unlikely	Unlikely	Unlikely	Somewhat likely	Somewhat likely	Unlikely	Unlikely	Unlikely	Unlikely	Likely	Somewhat likely	Nether poor nor good	Neither disatisified nor Satisfied	Very much	Very much	Very much	Very much	Very much	A moderate amount	A moderate amount	A Little	A Little	Moderately
280	2	34	Urban	Not read and write	Self	2000	Yes	Yes	Yes	HIV/AIDS	One	7	No	Never	Never	Yes	Yes	Yes	1 to 2 times	Yes	2 or less days	Bahir dar	1.89	2.25	27	Somewhat likely	Likely	Unlikely	Likely	Very Unlikely	Very Unlikely	Very Unlikely	Very Unlikely	Somewhat likely	Unlikely	Somewhat likely	Unlikely	Very Poor	Disatisfied	Little	Very much	Not at all	An extreme amount	Little	Little	Not at all	A Little	Moderately	Not at all
291	1	50	Urban	Primary	Self	1000	Yes	No	Yes	HIV/AIDS	One	3	Yes	Yes	Yes	Yes	Yes	No	Never	Never	2 or less days	Bahir dar	1.89	2.41667	29	Very Likely	Unlikely	Likely	Somewhat likely	Very Unlikely	Very Unlikely	Very Unlikely	Very Unlikely	Somewhat likely	Unlikely	Likely	Unlikely	Very Poor	Disatisfied	A moderate amount	Very much	Little	Very much	Very much	A moderate amount	Little	Moderately	A Little	Not at all
324	1	47	Urban	preparatory and above	Govern"t	8267	Yes	Yes	Yes	HIV/AIDS	One	13	Yes	Yes	Yes	Yes	Yes	No	Never	Never	2 or less days	Bahir dar	1.89	2.5	30	Unlikely	Unlikely	Somewhat likely	Unlikely	Unlikely	Unlikely	Somewhat likely	Likely	Somewhat likely	Unlikely	Unlikely	Somewhat likely	Good	Satisified	A moderate amount	Very much	Little	Very much	Very much	A moderate amount	Very much	Completely	Moderately	A Little
326	2	35	Urban	preparatory and above	Self	1200	No	No	No	HIV/AIDS	One	16	No	Never	Never	No	No	Yes	Never	Never	2 or less days	Bahir dar	1.89	1.83333	22	Very Unlikely	Very Unlikely	Very Unlikely	Very Unlikely	Likely	Unlikely	Unlikely	Unlikely	Unlikely	Unlikely	Unlikely	Unlikely	Nether poor nor good	Very Satisfied	A moderate amount	Very much	A moderate amount	An extreme amount	extremely	A moderate amount	Very much	Completely	Completely	Moderately
395	1	52	Urban	secondary	Govern"t	4000	Yes	Yes	Yes	HIV/AIDS	One	13	No	Never	Never	Yes	No	No	Never	Yes	2 or less days	Bahir dar	1.89	2	24	Unlikely	Unlikely	Unlikely	Unlikely	Unlikely	Unlikely	Unlikely	Unlikely	Unlikely	Unlikely	Unlikely	Unlikely	Good	Neither disatisified nor Satisfied	Not at all	A moderate amount	A moderate amount	Very much	A moderate amount	A moderate amount	Little	Moderately	Moderately	Moderately
837	1	54	Urban	read and write	Others	1000	Yes	No	No	HIV/AIDS	One	8	No	Never	Never	No	No	No	Never	Never	2 or less days	Bahir dar	1.89	2.16667	26	Unlikely	Unlikely	Unlikely	Unlikely	Unlikely	Unlikely	Somewhat likely	Somewhat likely	Unlikely	Unlikely	Unlikely	Unlikely	Good	Neither disatisified nor Satisfied	Very much	Very much	Very much	Very much	Very much	Very much	A moderate amount	Mostly	Mostly	Mostly
845	1	55	Urban	read and write	Others	2100	Yes	Yes	No	HIV/AIDS	One	10	Yes	Never	Never	No	Yes	No	Never	Never	Greater than 2 days	Bahir dar	1.89	3.08333	37	Somewhat likely	Somewhat likely	Likely	Somewhat likely	Somewhat likely	Likely	Somewhat likely	Likely	Somewhat likely	Somewhat likely	Unlikely	Unlikely	Good	Very Satisfied	A moderate amount	A moderate amount	A moderate amount	A moderate amount	Very much	A moderate amount	A moderate amount	Mostly	Moderately	Moderately
847	2	27	Urban	preparatory and above	Govern"t	4000	Yes	No	No	HIV/AIDS	One	6	No	Never	Never	No	No	No	Never	Never	2 or less days	Bahir dar	1.89	2.58333	31	Somewhat likely	Somewhat likely	Unlikely	Unlikely	Somewhat likely	Somewhat likely	Unlikely	Unlikely	Somewhat likely	Somewhat likely	Somewhat likely	Unlikely	Very Poor	Very Disatisfied	Little	Little	Little	Little	Not at all	Little	Little	A Little	Moderately	A Little
853	2	32	Rural	read and write	Others	2500	Yes	No	Yes	HIV/AIDS	One	6	No	Never	Never	No	No	No	Never	Never	2 or less days	Bahir dar	1.89	1.33333	16	Very Unlikely	Very Unlikely	Very Unlikely	Very Unlikely	Unlikely	Unlikely	Unlikely	Unlikely	Very Unlikely	Very Unlikely	Very Unlikely	Very Unlikely	Good	Very Satisfied	A moderate amount	Little	A moderate amount	A moderate amount	A moderate amount	A moderate amount	Very much	Mostly	Mostly	Mostly
855	1	56	Urban	preparatory and above	Self	1200	Yes	Yes	Yes	HIV/AIDS	One	12	No	Never	Never	No	No	No	Never	Never	Greater than 2 days	Bahir dar	1.89	1.33333	16	Very Unlikely	Very Unlikely	Very Unlikely	Very Unlikely	Unlikely	Unlikely	Unlikely	Unlikely	Very Unlikely	Very Unlikely	Very Unlikely	Very Unlikely	Good	Satisified	A moderate amount	Very much	Very much	Very much	Very much	Very much	A moderate amount	Moderately	Moderately	Moderately
236	2	40	Urban	preparatory and above	NGO	2700	Yes	Yes	Yes	HIV/AIDS	One	11	No	Never	Never	No	No	No	Never	Never	2 or less days	Dessie	1.86	1	12	Very Unlikely	Very Unlikely	Very Unlikely	Very Unlikely	Very Unlikely	Very Unlikely	Very Unlikely	Very Unlikely	Very Unlikely	Very Unlikely	Very Unlikely	Very Unlikely	Very Good	Very Satisfied	Not at all	Not at all	Very much	Very much	Very much	Very much	Very much	Completely	Completely	Mostly
244	1	35	Urban	preparatory and above	Govern"t	4000	Yes	No	No	HIV/AIDS	One	5	Yes	Yes	Yes	Yes	Yes	No	Never	Never	2 or less days	Dessie	1.86	2.66667	32	Somewhat likely	Somewhat likely	Somewhat likely	Likely	Somewhat likely	Somewhat likely	Somewhat likely	Somewhat likely	Unlikely	Unlikely	Unlikely	Very Unlikely	Poor	Disatisfied	Little	Little	A moderate amount	A moderate amount	A moderate amount	A moderate amount	A moderate amount	Moderately	Moderately	A Little
459	2	34	Urban	preparatory and above	Self	2500	Yes	No	Yes	HIV/AIDS	One	1	No	Never	Never	No	No	No	Never	Never	2 or less days	Dessie	1.86	1.16667	14	Very Unlikely	Very Unlikely	Very Unlikely	Very Unlikely	Very Unlikely	Very Unlikely	Very Unlikely	Very Unlikely	Very Unlikely	Somewhat likely	Very Unlikely	Very Unlikely	Good	Neither disatisified nor Satisfied	Not at all	A moderate amount	A moderate amount	Very much	Not at all	A moderate amount	A moderate amount	Mostly	Mostly	Moderately
558	1	45	Urban	preparatory and above	Self	6000	Yes	Yes	Yes	HIV/AIDS	One	15	No	Never	Never	No	Yes	No	Never	Never	2 or less days	Dessie	1.86	2.25	27	Very Unlikely	Very Unlikely	Very Unlikely	Very Unlikely	Likely	Likely	Likely	Likely	Very Unlikely	Very Unlikely	Likely	Very Unlikely	Good	Satisified	Not at all	Not at all	A moderate amount	Not at all	A moderate amount	A moderate amount	A moderate amount	Moderately	Mostly	Mostly
579	2	36	Urban	secondary	Govern"t	2750	Yes	Yes	Yes	HIV/AIDS	One	9	No	Never	Never	No	Yes	No	Never	Never	2 or less days	Dessie	1.86	1.5	18	Very Unlikely	Unlikely	Very Unlikely	Unlikely	Unlikely	Very Unlikely	Very Unlikely	Very Unlikely	Unlikely	Very Unlikely	Unlikely	Unlikely	Good	Very Satisfied	Little	Not at all	Very much	Very much	Very much	Very much	Very much	Completely	Completely	Moderately
121	2	60	Urban	preparatory and above	Self	1000	Yes	Yes	Yes	Mental illness	None	16	No	Never	Never	No	No	No	Never	Never	2 or less days	Gondar	1.87	1.91667	23	Unlikely	Unlikely	Unlikely	Unlikely	Somewhat likely	Somewhat likely	Somewhat likely	Unlikely	Very Unlikely	Very Unlikely	Very Unlikely	Very Unlikely	Poor	Disatisfied	A moderate amount	A moderate amount	Little	Little	Little	Not at all	Not at all	A Little	A Little	Not at all
122	1	38	Urban	preparatory and above	Self	3000	Yes	Yes	Yes	Mental illness	None	15	No	Never	Never	No	No	No	Never	Never	2 or less days	Gondar	1.87	2.08333	25	Unlikely	Unlikely	Unlikely	Unlikely	Somewhat likely	Likely	Likely	Unlikely	Very Unlikely	Very Unlikely	Very Unlikely	Very Unlikely	Good	Satisified	Little	Little	Little	Little	Not at all	A moderate amount	Very much	Not at all	A Little	Moderately
123	1	40	Urban	preparatory and above	Self	500	Yes	Yes	Yes	Mental illness	None	2	No	Never	Never	No	No	No	Never	Never	2 or less days	Gondar	1.87	1.91667	23	Unlikely	Unlikely	Unlikely	Unlikely	Somewhat likely	Likely	Somewhat likely	Very Unlikely	Very Unlikely	Very Unlikely	Very Unlikely	Very Unlikely	Poor	Neither disatisified nor Satisfied	Little	A moderate amount	A moderate amount	Little	A moderate amount	Little	Little	A Little	A Little	A Little
124	1	22	Rural	preparatory and above	Self	5000	Yes	Yes	Yes	Mental illness	None	3	No	Never	Never	No	No	No	Never	Never	2 or less days	Gondar	1.87	1.58333	19	Very Unlikely	Very Unlikely	Very Unlikely	Very Unlikely	Somewhat likely	Somewhat likely	Somewhat likely	Unlikely	Very Unlikely	Very Unlikely	Very Unlikely	Very Unlikely	Good	Neither disatisified nor Satisfied	A moderate amount	Little	Little	Little	Little	Little	A moderate amount	A Little	A Little	Moderately
126	2	45	Rural	Not read and write	Others	3000	No	Yes	Yes	Mental illness	None	4	No	Never	Never	No	No	No	Never	Never	2 or less days	Gondar	1.87	2.5	30	Somewhat likely	Somewhat likely	Somewhat likely	Somewhat likely	Likely	Likely	Likely	Unlikely	Very Unlikely	Very Unlikely	Very Unlikely	Very Unlikely	Poor	Disatisfied	Little	Little	Little	A moderate amount	A moderate amount	A moderate amount	Very much	Moderately	A Little	A Little
127	1	37	Urban	secondary	Others	2000	Yes	Yes	Yes	Mental illness	None	10	Yes	Yes	Never	No	No	No	Never	Never	2 or less days	Gondar	1.87	3	36	Likely	Likely	Likely	Likely	Likely	Very Likely	Likely	Somewhat likely	Very Unlikely	Very Unlikely	Very Unlikely	Very Unlikely	Poor	Disatisfied	Little	Little	Little	Little	Not at all	Little	Little	A Little	A Little	A Little
128	2	37	Urban	preparatory and above	Govern"t	4200	Yes	Yes	Yes	Mental illness	None	9	No	Never	Never	Yes	No	Yes	Never	Never	2 or less days	Gondar	1.87	2	24	Somewhat likely	Unlikely	Very Unlikely	Unlikely	Somewhat likely	Likely	Likely	Very Unlikely	Very Unlikely	Very Unlikely	Very Unlikely	Very Unlikely	Nether poor nor good	Very Disatisfied	Little	A moderate amount	Little	Little	Little	Little	Little	Moderately	Moderately	A Little
129	2	25	Urban	preparatory and above	NGO	4000	Yes	Yes	Yes	Mental illness	None	7	No	Never	Never	No	No	No	Never	Never	2 or less days	Gondar	1.87	2.33333	28	Somewhat likely	Somewhat likely	Somewhat likely	Unlikely	Somewhat likely	Likely	Likely	Unlikely	Very Unlikely	Very Unlikely	Very Unlikely	Very Unlikely	Poor	Disatisfied	Little	A moderate amount	A moderate amount	Little	Little	Little	Little	A Little	Moderately	A Little
130	1	25	Urban	secondary	NGO	2500	Yes	Yes	Yes	Mental illness	None	3	No	Never	Never	Yes	No	No	Never	Never	2 or less days	Gondar	1.87	2.16667	26	Somewhat likely	Unlikely	Unlikely	Somewhat likely	Somewhat likely	Likely	Somewhat likely	Unlikely	Very Unlikely	Very Unlikely	Very Unlikely	Very Unlikely	Poor	Disatisfied	Little	Little	Little	A moderate amount	A moderate amount	A moderate amount	A moderate amount	A Little	Moderately	A Little
131	2	45	Rural	Not read and write	Self	2000	No	Yes	Yes	Mental illness	None	8	No	Never	Never	Yes	No	No	Never	Never	2 or less days	Gondar	1.87	2.33333	28	Likely	Somewhat likely	Unlikely	Unlikely	Somewhat likely	Likely	Somewhat likely	Unlikely	Very Unlikely	Unlikely	Very Unlikely	Very Unlikely	Poor	Disatisfied	Little	A moderate amount	Little	Little	A moderate amount	A moderate amount	A moderate amount	A Little	Moderately	A Little
133	1	35	Urban	preparatory and above	Govern"t	7200	Yes	Yes	Yes	Mental illness	None	4	Yes	Yes	Yes	Yes	No	No	Never	Never	2 or less days	Gondar	1.87	1.5	18	Unlikely	Unlikely	Very Unlikely	Unlikely	Unlikely	Unlikely	Unlikely	Very Unlikely	Very Unlikely	Very Unlikely	Very Unlikely	Very Unlikely	Good	Satisified	Little	Little	A moderate amount	A moderate amount	Not at all	A moderate amount	Very much	A Little	Moderately	Moderately
134	2	25	Rural	Primary	Others	2000	Yes	Yes	Yes	Mental illness	None	7	No	Never	Never	Yes	Yes	Yes	Never	Never	2 or less days	Gondar	1.87	2.41667	29	Somewhat likely	Unlikely	Unlikely	Unlikely	Somewhat likely	Somewhat likely	Somewhat likely	Somewhat likely	Unlikely	Unlikely	Unlikely	Unlikely	Poor	Disatisfied	Little	A moderate amount	A moderate amount	Little	Little	Little	Little	A Little	Moderately	A Little
135	2	25	Urban	Primary	Others	500	Yes	Yes	Yes	Mental illness	None	4	No	Never	Never	No	No	No	Never	Never	2 or less days	Gondar	1.87	1.83333	22	Unlikely	Unlikely	Unlikely	Unlikely	Somewhat likely	Somewhat likely	Unlikely	Unlikely	Very Unlikely	Very Unlikely	Very Unlikely	Very Unlikely	Nether poor nor good	Satisified	Little	A moderate amount	A moderate amount	Little	Little	Little	A moderate amount	Moderately	A Little	A Little
136	2	27	Rural	Not read and write	Self	2000	No	Yes	Yes	Mental illness	None	4	No	Never	Never	Yes	No	No	Never	Never	2 or less days	Gondar	1.87	1.91667	23	Unlikely	Unlikely	Unlikely	Unlikely	Somewhat likely	Somewhat likely	Somewhat likely	Unlikely	Very Unlikely	Very Unlikely	Very Unlikely	Very Unlikely	Good	Satisified	A moderate amount	A moderate amount	A moderate amount	A moderate amount	A moderate amount	A moderate amount	A moderate amount	Mostly	Moderately	A Little
137	2	40	Urban	Primary	Self	1000	No	Yes	Yes	Mental illness	None	3	No	Never	Never	No	No	No	Never	Never	2 or less days	Gondar	1.87	3	36	Likely	Likely	Likely	Somewhat likely	Likely	Likely	Likely	Somewhat likely	Unlikely	Unlikely	Very Unlikely	Very Unlikely	Poor	Very Disatisfied	Very much	A moderate amount	Little	Little	Little	Little	Little	A Little	A Little	A Little
138	2	47	Rural	Not read and write	Self	1000	No	Yes	Yes	Mental illness	None	8	No	Never	Never	Yes	No	Yes	Never	Never	2 or less days	Gondar	1.87	2	24	Unlikely	Unlikely	Unlikely	Unlikely	Somewhat likely	Likely	Somewhat likely	Unlikely	Very Unlikely	Very Unlikely	Very Unlikely	Very Unlikely	Poor	Disatisfied	Little	Little	Little	Little	A moderate amount	Little	A moderate amount	Moderately	Moderately	A Little
139	1	18	Urban	preparatory and above	Others	500	Yes	Yes	Yes	Mental illness	None	1	No	Never	Never	No	No	No	Never	Never	2 or less days	Gondar	1.87	2.25	27	Unlikely	Unlikely	Unlikely	Unlikely	Very Likely	Likely	Likely	Unlikely	Very Unlikely	Very Unlikely	Very Unlikely	Very Unlikely	Good	Disatisfied	A moderate amount	A moderate amount	A moderate amount	A moderate amount	A moderate amount	A moderate amount	A moderate amount	Moderately	Mostly	Moderately
140	2	60	Urban	Primary	Others	3000	No	Yes	No	Mental illness	None	10	No	Never	Never	Yes	No	No	Never	Never	2 or less days	Gondar	1.87	2.5	30	Somewhat likely	Somewhat likely	Unlikely	Unlikely	Very Likely	Likely	Likely	Somewhat likely	Very Unlikely	Very Unlikely	Very Unlikely	Very Unlikely	Good	Disatisfied	Little	A moderate amount	A moderate amount	Little	Little	Little	A moderate amount	Moderately	Moderately	Moderately
141	1	53	Urban	Primary	Self	3000	No	Yes	Yes	Mental illness	None	15	Yes	Never	Never	No	No	No	Never	Never	2 or less days	Gondar	1.87	1.58333	19	Unlikely	Unlikely	Very Unlikely	Unlikely	Unlikely	Unlikely	Unlikely	Unlikely	Very Unlikely	Very Unlikely	Very Unlikely	Very Unlikely	Poor	Disatisfied	A moderate amount	A moderate amount	Very much	Very much	Little	A moderate amount	Very much	Mostly	Moderately	Not at all
142	2	41	Rural	Primary	Others	2000	Yes	Yes	Yes	Mental illness	None	1	No	Never	Never	Yes	No	No	Never	Never	2 or less days	Gondar	1.87	2.41667	29	Somewhat likely	Somewhat likely	Unlikely	Unlikely	Likely	Likely	Likely	Somewhat likely	Very Unlikely	Very Unlikely	Very Unlikely	Very Unlikely	Poor	Disatisfied	Little	A moderate amount	Little	Little	Little	A moderate amount	Very much	Moderately	Moderately	Moderately
143	1	40	Urban	preparatory and above	Govern"t	3100	Yes	Yes	Yes	Mental illness	None	10	Yes	Yes	Yes	No	No	No	Never	Never	2 or less days	Gondar	1.87	1.66667	20	Unlikely	Unlikely	Unlikely	Unlikely	Unlikely	Unlikely	Unlikely	Unlikely	Very Unlikely	Very Unlikely	Very Unlikely	Very Unlikely	Good	Satisified	A moderate amount	A moderate amount	Little	Little	Not at all	Little	Little	Moderately	A Little	A Little
144	2	49	Urban	preparatory and above	Govern"t	4500	Yes	Yes	Yes	Mental illness	None	10	No	Never	Never	Yes	Yes	No	Never	Never	2 or less days	Gondar	1.87	2.66667	32	Likely	Likely	Somewhat likely	Unlikely	Very Likely	Likely	Likely	Unlikely	Very Unlikely	Very Unlikely	Very Unlikely	Very Unlikely	Nether poor nor good	Disatisfied	Little	A moderate amount	Little	Little	Not at all	Little	A moderate amount	Moderately	Moderately	A Little
145	1	56	Urban	secondary	Others	500	Yes	Yes	Yes	Mental illness	None	3	No	Yes	Yes	Yes	Yes	No	Never	Never	2 or less days	Gondar	1.87	2.5	30	Likely	Somewhat likely	Somewhat likely	Unlikely	Likely	Likely	Likely	Unlikely	Very Unlikely	Very Unlikely	Very Unlikely	Very Unlikely	Poor	Disatisfied	Little	A moderate amount	Little	Little	A moderate amount	Little	A moderate amount	A Little	A Little	Not at all
146	1	52	Urban	preparatory and above	Govern"t	5500	Yes	Yes	Yes	Mental illness	None	2	No	Yes	Never	No	No	No	Never	Never	2 or less days	Gondar	1.87	2.08333	25	Unlikely	Unlikely	Unlikely	Unlikely	Likely	Likely	Somewhat likely	Very Unlikely	Very Unlikely	Unlikely	Very Unlikely	Very Unlikely	Good	Neither disatisified nor Satisfied	Little	Little	A moderate amount	A moderate amount	Little	A moderate amount	Very much	Mostly	Moderately	A Little
147	2	28	Urban	secondary	Self	1000	Yes	Yes	Yes	Mental illness	None	4	No	Never	Never	Yes	Yes	Yes	Never	Never	2 or less days	Gondar	1.87	2.5	30	Somewhat likely	Unlikely	Unlikely	Unlikely	Somewhat likely	Likely	Likely	Somewhat likely	Unlikely	Unlikely	Unlikely	Very Unlikely	Poor	Disatisfied	A moderate amount	A moderate amount	Little	Little	A moderate amount	Little	A moderate amount	Moderately	Moderately	A Little
149	2	37	Rural	Primary	Self	500	No	Yes	Yes	Mental illness	None	8	No	Never	Never	Yes	No	No	Never	Never	2 or less days	Gondar	1.87	2.83333	34	Likely	Likely	Likely	Likely	Likely	Likely	Likely	Unlikely	Very Unlikely	Very Unlikely	Very Unlikely	Very Unlikely	Poor	Disatisfied	Little	A moderate amount	Little	Little	A moderate amount	Very much	Very much	A Little	A Little	Not at all
150	1	26	Rural	secondary	Others	500	Yes	Yes	Yes	Mental illness	None	6	No	Never	Never	No	No	No	Never	Never	2 or less days	Gondar	1.87	2.91667	35	Likely	Likely	Unlikely	Unlikely	Very Likely	Very Likely	Very Likely	Likely	Very Unlikely	Very Unlikely	Very Unlikely	Very Unlikely	Poor	Disatisfied	Little	A moderate amount	Little	Little	Little	A moderate amount	Little	Moderately	A Little	Not at all
151	1	28	Urban	Primary	NGO	2000	Yes	Yes	Yes	Mental illness	None	2	No	Yes	Yes	No	Yes	No	Never	Never	2 or less days	Gondar	1.87	2.58333	31	Likely	Likely	Unlikely	Unlikely	Very Likely	Very Likely	Likely	Very Unlikely	Very Unlikely	Very Unlikely	Very Unlikely	Very Unlikely	Poor	Disatisfied	Little	A moderate amount	Little	Little	Little	Little	A moderate amount	Moderately	A Little	A Little
153	1	28	Rural	secondary	NGO	2500	Yes	Yes	Yes	Mental illness	None	5	No	Never	Never	Yes	Yes	No	Never	Never	2 or less days	Gondar	1.87	2.41667	29	Likely	Unlikely	Unlikely	Somewhat likely	Somewhat likely	Likely	Likely	Unlikely	Very Unlikely	Unlikely	Very Unlikely	Very Unlikely	Poor	Disatisfied	Little	A moderate amount	Little	A moderate amount	A moderate amount	A moderate amount	Very much	Moderately	Moderately	Not at all
154	2	25	Urban	preparatory and above	Others	500	Yes	Yes	Yes	Mental illness	None	4	No	Never	Never	No	No	No	Never	Never	2 or less days	Gondar	1.87	2.25	27	Unlikely	Unlikely	Unlikely	Unlikely	Likely	Very Likely	Likely	Unlikely	Very Unlikely	Very Unlikely	Very Unlikely	Very Unlikely	Nether poor nor good	Disatisfied	Little	Little	A moderate amount	Little	A moderate amount	Little	Very much	Moderately	Moderately	Not at all
155	2	21	Rural	preparatory and above	Others	2000	No	Yes	Yes	Mental illness	None	8	No	Never	Never	Yes	No	No	Never	Never	2 or less days	Gondar	1.87	2.58333	31	Likely	Somewhat likely	Unlikely	Very Unlikely	Very Likely	Very Likely	Likely	Somewhat likely	Very Unlikely	Very Unlikely	Very Unlikely	Very Unlikely	Very Poor	Very Disatisfied	A moderate amount	Little	Little	Little	Little	Little	A moderate amount	Moderately	A Little	Not at all
156	2	27	Urban	preparatory and above	Govern"t	4300	Yes	Yes	Yes	Mental illness	None	7	No	Never	Never	Yes	No	No	Never	Never	2 or less days	Gondar	1.87	2.41667	29	Very Likely	Somewhat likely	Unlikely	Very Unlikely	Likely	Very Likely	Likely	Very Unlikely	Very Unlikely	Very Unlikely	Very Unlikely	Very Unlikely	Poor	Disatisfied	Little	A moderate amount	Not at all	Little	A moderate amount	Little	Very much	Moderately	A Little	A Little
159	1	41	Urban	preparatory and above	NGO	5000	Yes	Yes	Yes	Mental illness	None	7	No	Yes	Yes	Yes	Yes	No	Never	Never	2 or less days	Gondar	1.87	2.25	27	Somewhat likely	Unlikely	Unlikely	Unlikely	Likely	Likely	Likely	Unlikely	Very Unlikely	Very Unlikely	Very Unlikely	Very Unlikely	Good	Disatisfied	Little	A moderate amount	A moderate amount	A moderate amount	Little	A moderate amount	Very much	Mostly	Moderately	Moderately
161	1	26	Rural	Primary	Self	3000	Yes	Yes	Yes	Mental illness	None	3	No	Never	Never	Yes	No	No	Never	Never	2 or less days	Gondar	1.87	2.41667	29	Somewhat likely	Unlikely	Unlikely	Somewhat likely	Likely	Very Likely	Likely	Unlikely	Very Unlikely	Very Unlikely	Very Unlikely	Very Unlikely	Poor	Disatisfied	Little	A moderate amount	Little	Little	Little	Little	A moderate amount	A Little	A Little	A Little
162	1	36	Urban	preparatory and above	Govern"t	5000	Yes	Yes	Yes	Mental illness	None	7	No	Never	Never	Yes	No	Yes	Never	Never	2 or less days	Gondar	1.87	2.33333	28	Likely	Unlikely	Unlikely	Somewhat likely	Likely	Likely	Somewhat likely	Unlikely	Very Unlikely	Very Unlikely	Very Unlikely	Very Unlikely	Poor	Disatisfied	Little	Little	Little	Little	Little	Little	Little	Moderately	A Little	Moderately
163	1	28	Urban	preparatory and above	Govern"t	3000	Yes	Yes	Yes	Mental illness	None	1	No	Never	Never	Yes	Yes	No	Never	Never	2 or less days	Gondar	1.87	2.41667	29	Likely	Unlikely	Unlikely	Unlikely	Likely	Likely	Likely	Somewhat likely	Very Unlikely	Very Unlikely	Very Unlikely	Very Unlikely	Good	Disatisfied	A moderate amount	A moderate amount	Little	Little	A moderate amount	Little	Very much	Moderately	Mostly	A Little
164	2	35	Urban	Not read and write	Self	2000	No	Yes	No	Mental illness	None	2	No	Never	Never	Yes	Yes	No	1 to 2 times	Yes	2 or less days	Gondar	1.87	2	24	Unlikely	Unlikely	Unlikely	Unlikely	Somewhat likely	Likely	Somewhat likely	Unlikely	Very Unlikely	Very Unlikely	Very Unlikely	Very Unlikely	Poor	Disatisfied	Little	A moderate amount	Little	A moderate amount	Little	Little	A moderate amount	A Little	Moderately	Not at all
165	1	30	Urban	preparatory and above	Self	5000	Yes	Yes	Yes	Mental illness	None	7	Yes	Yes	Yes	Yes	Yes	Yes	Never	Never	2 or less days	Gondar	1.87	2.08333	25	Somewhat likely	Unlikely	Unlikely	Unlikely	Somewhat likely	Somewhat likely	Somewhat likely	Unlikely	Very Unlikely	Unlikely	Very Unlikely	Very Unlikely	Good	Disatisfied	A moderate amount	Little	Little	Little	A moderate amount	A moderate amount	A moderate amount	Moderately	Mostly	Moderately
166	2	24	Urban	preparatory and above	Self	4500	Yes	Yes	Yes	Mental illness	None	1	No	Yes	Never	Yes	Yes	No	Never	Never	2 or less days	Gondar	1.87	2.16667	26	Unlikely	Unlikely	Unlikely	Unlikely	Likely	Likely	Likely	Unlikely	Very Unlikely	Very Unlikely	Very Unlikely	Very Unlikely	Good	Satisified	A moderate amount	Little	A moderate amount	A moderate amount	A moderate amount	A moderate amount	Very much	Moderately	Mostly	Moderately
167	1	20	Urban	secondary	Others	500	Yes	Yes	Yes	Mental illness	None	4	No	Never	Never	No	No	No	Never	Never	2 or less days	Gondar	1.87	2	24	Very Unlikely	Unlikely	Unlikely	Unlikely	Likely	Likely	Somewhat likely	Unlikely	Very Unlikely	Very Unlikely	Very Unlikely	Very Unlikely	Good	Satisified	Little	Little	A moderate amount	A moderate amount	Little	A moderate amount	Very much	Moderately	A Little	Moderately
169	2	38	Rural	Not read and write	Others	1500	No	No	Yes	Mental illness	None	1	No	Never	Never	Yes	Yes	No	Never	Never	2 or less days	Gondar	1.87	2.58333	31	Likely	Somewhat likely	Unlikely	Unlikely	Likely	Likely	Likely	Somewhat likely	Very Unlikely	Unlikely	Very Unlikely	Very Unlikely	Poor	Disatisfied	Little	A moderate amount	Little	A moderate amount	A moderate amount	A moderate amount	A moderate amount	A Little	Moderately	A Little
170	1	32	Urban	secondary	NGO	5000	Yes	No	Yes	Mental illness	None	6	No	Yes	Yes	Yes	Yes	Yes	Never	Never	2 or less days	Gondar	1.87	2.5	30	Likely	Likely	Somewhat likely	Somewhat likely	Somewhat likely	Somewhat likely	Somewhat likely	Somewhat likely	Very Unlikely	Very Unlikely	Very Unlikely	Very Unlikely	Poor	Disatisfied	Little	Little	Little	Little	A moderate amount	Little	Little	A Little	A Little	A Little
171	2	35	Urban	Not read and write	Others	3500	No	No	Yes	Mental illness	None	2	No	Never	Never	Yes	No	No	Never	Never	2 or less days	Gondar	1.87	1.58333	19	Somewhat likely	Unlikely	Unlikely	Somewhat likely	Very Unlikely	Very Unlikely	Very Unlikely	Very Unlikely	Unlikely	Very Unlikely	Very Unlikely	Very Unlikely	Good	Disatisfied	A moderate amount	A moderate amount	A moderate amount	Little	Little	Little	Little	Moderately	A Little	Moderately
172	1	28	Rural	Primary	Others	500	Yes	No	No	Mental illness	None	2	No	Never	Never	Yes	Yes	No	Never	Never	2 or less days	Gondar	1.87	2.41667	29	Somewhat likely	Unlikely	Unlikely	Unlikely	Likely	Likely	Likely	Likely	Very Unlikely	Very Unlikely	Very Unlikely	Very Unlikely	Poor	Disatisfied	Little	A moderate amount	Little	Little	Little	A moderate amount	A moderate amount	Moderately	Moderately	Not at all
173	1	20	Urban	secondary	NGO	6000	Yes	No	No	Mental illness	None	4	No	Never	Never	Yes	Yes	No	Never	Never	2 or less days	Gondar	1.87	1.91667	23	Somewhat likely	Very Unlikely	Very Unlikely	Somewhat likely	Unlikely	Somewhat likely	Unlikely	Somewhat likely	Very Unlikely	Very Unlikely	Unlikely	Very Unlikely	Nether poor nor good	Satisified	A moderate amount	A moderate amount	A moderate amount	Little	Little	Little	Little	Moderately	Moderately	Moderately
174	2	40	Urban	preparatory and above	Govern"t	5000	Yes	Yes	Yes	Mental illness	None	8	No	Never	Never	No	No	No	Never	Never	2 or less days	Gondar	1.87	2.16667	26	Unlikely	Very Unlikely	Unlikely	Unlikely	Somewhat likely	Likely	Likely	Unlikely	Unlikely	Unlikely	Very Unlikely	Very Unlikely	Nether poor nor good	Neither disatisified nor Satisfied	A moderate amount	Little	A moderate amount	A moderate amount	Little	A moderate amount	A moderate amount	Mostly	Moderately	Moderately
175	1	33	Urban	preparatory and above	Govern"t	7000	Yes	Yes	Yes	Mental illness	None	2	No	Yes	Never	No	No	No	Never	Never	2 or less days	Gondar	1.87	2	24	Somewhat likely	Very Unlikely	Unlikely	Unlikely	Unlikely	Somewhat likely	Likely	Somewhat likely	Very Unlikely	Very Unlikely	Very Unlikely	Very Unlikely	Good	Disatisfied	A moderate amount	A moderate amount	Not at all	Little	Little	Little	Little	Mostly	Moderately	Moderately
176	2	24	Urban	preparatory and above	Others	500	Yes	Yes	Yes	Mental illness	None	7	No	Never	Never	No	Yes	No	Never	Never	2 or less days	Gondar	1.87	2.58333	31	Likely	Somewhat likely	Unlikely	Likely	Likely	Likely	Likely	Unlikely	Very Unlikely	Very Unlikely	Very Unlikely	Very Unlikely	Poor	Disatisfied	A moderate amount	A moderate amount	Little	A moderate amount	A moderate amount	Little	Little	Moderately	A Little	Not at all
177	1	45	Urban	preparatory and above	NGO	2500	Yes	Yes	Yes	Mental illness	None	5	No	Yes	Never	Yes	No	No	Never	Never	2 or less days	Gondar	1.87	2.08333	25	Unlikely	Unlikely	Unlikely	Unlikely	Somewhat likely	Somewhat likely	Likely	Somewhat likely	Very Unlikely	Very Unlikely	Very Unlikely	Very Unlikely	Good	Satisified	A moderate amount	A moderate amount	A moderate amount	A moderate amount	Little	A moderate amount	A moderate amount	Moderately	Moderately	Moderately
180	1	35	Urban	preparatory and above	Govern"t	7000	Yes	No	No	Mental illness	None	6	No	Yes	Never	No	No	No	Never	Never	2 or less days	Gondar	1.87	2.41667	29	Somewhat likely	Unlikely	Unlikely	Somewhat likely	Somewhat likely	Somewhat likely	Somewhat likely	Unlikely	Unlikely	Unlikely	Unlikely	Unlikely	Good	Satisified	A moderate amount	Little	A moderate amount	A moderate amount	Very much	A moderate amount	A moderate amount	Moderately	A Little	Mostly
668	1	43	Urban	Not read and write	Others	500	No	No	No	Mental illness	None	4	No	Never	Never	Yes	Yes	Yes	1 to 2 times	Yes	Greater than 2 days	Gondar	1.87	1.33333	16	Very Unlikely	Very Unlikely	Very Unlikely	Very Unlikely	Very Unlikely	Very Unlikely	Unlikely	Unlikely	Unlikely	Unlikely	Very Unlikely	Very Unlikely	Good	Satisified	A moderate amount	A moderate amount	A moderate amount	A moderate amount	A moderate amount	Very much	Very much	Mostly	Mostly	Moderately
669	1	34	Rural	secondary	Others	1000	Yes	Yes	Yes	Mental illness	None	6	No	Never	Never	No	No	No	Never	Never	2 or less days	Gondar	1.87	1.33333	16	Very Unlikely	Very Unlikely	Very Unlikely	Very Unlikely	Very Unlikely	Very Unlikely	Unlikely	Unlikely	Unlikely	Unlikely	Very Unlikely	Very Unlikely	Good	Satisified	A moderate amount	A moderate amount	Very much	Very much	Very much	Very much	Very much	A Little	A Little	A Little
671	1	65	Urban	Not read and write	Others	2000	Yes	Yes	Yes	Mental illness	None	12	No	Never	Never	No	No	No	Never	Never	2 or less days	Gondar	1.87	1.66667	20	Unlikely	Unlikely	Unlikely	Unlikely	Very Unlikely	Very Unlikely	Very Unlikely	Very Unlikely	Unlikely	Unlikely	Unlikely	Unlikely	Nether poor nor good	Neither disatisified nor Satisfied	Very much	Very much	Very much	A moderate amount	A moderate amount	A moderate amount	A moderate amount	Moderately	A Little	A Little
672	1	55	Urban	Not read and write	Self	4000	Yes	Yes	No	Mental illness	None	8	No	Never	Never	No	No	No	Never	Never	2 or less days	Gondar	1.87	1	12	Very Unlikely	Very Unlikely	Very Unlikely	Very Unlikely	Very Unlikely	Very Unlikely	Very Unlikely	Very Unlikely	Very Unlikely	Very Unlikely	Very Unlikely	Very Unlikely	Nether poor nor good	Neither disatisified nor Satisfied	Little	Little	A moderate amount	A moderate amount	A moderate amount	A moderate amount	Little	A Little	A Little	A Little
673	1	32	Rural	secondary	Others	1000	Yes	Yes	No	Mental illness	None	4	No	Never	Never	No	No	No	Never	Never	2 or less days	Gondar	1.87	1.5	18	Very Unlikely	Very Unlikely	Very Unlikely	Very Unlikely	Very Unlikely	Somewhat likely	Unlikely	Somewhat likely	Unlikely	Very Unlikely	Very Unlikely	Very Unlikely	Nether poor nor good	Neither disatisified nor Satisfied	Very much	Very much	Very much	Very much	Very much	Very much	Very much	Moderately	Mostly	Mostly
674	1	35	Urban	read and write	Others	1000	Yes	Yes	No	Mental illness	None	6	No	Never	Never	No	No	No	Never	Never	2 or less days	Gondar	1.87	1.33333	16	Very Unlikely	Very Unlikely	Very Unlikely	Very Unlikely	Unlikely	Unlikely	Unlikely	Unlikely	Very Unlikely	Very Unlikely	Very Unlikely	Very Unlikely	Good	Satisified	A moderate amount	Very much	Very much	Very much	Very much	A moderate amount	A moderate amount	Moderately	Mostly	Mostly
675	1	54	Urban	secondary	Self	2000	Yes	Yes	Yes	Mental illness	None	12	No	Never	Never	No	No	No	Never	Never	2 or less days	Gondar	1.87	1	12	Very Unlikely	Very Unlikely	Very Unlikely	Very Unlikely	Very Unlikely	Very Unlikely	Very Unlikely	Very Unlikely	Very Unlikely	Very Unlikely	Very Unlikely	Very Unlikely	Good	Satisified	A moderate amount	A moderate amount	Little	Little	A moderate amount	A moderate amount	A moderate amount	Mostly	Mostly	Mostly
676	2	35	Urban	preparatory and above	Self	2000	Yes	Yes	Yes	Mental illness	None	4	No	Yes	Never	No	Yes	No	Never	Never	Greater than 2 days	Gondar	1.87	2.08333	25	Very Unlikely	Unlikely	Somewhat likely	Unlikely	Somewhat likely	Unlikely	Unlikely	Somewhat likely	Somewhat likely	Unlikely	Very Unlikely	Very Unlikely	Good	Satisified	Little	A moderate amount	A moderate amount	Little	A moderate amount	A moderate amount	A moderate amount	A Little	Moderately	Moderately
677	2	43	Rural	Not read and write	Others	1000	Yes	No	No	Mental illness	None	8	No	Never	Never	No	No	No	Never	Never	2 or less days	Gondar	1.87	1	12	Very Unlikely	Very Unlikely	Very Unlikely	Very Unlikely	Very Unlikely	Very Unlikely	Very Unlikely	Very Unlikely	Very Unlikely	Very Unlikely	Very Unlikely	Very Unlikely	Good	Satisified	A moderate amount	Very much	Very much	Very much	Very much	Very much	Very much	Mostly	Mostly	A Little
678	1	23	Urban	preparatory and above	Govern"t	5000	Yes	Yes	No	Mental illness	None	3	No	Never	Never	No	No	No	Never	Never	2 or less days	Gondar	1.87	1.5	18	Very Unlikely	Very Unlikely	Very Unlikely	Very Unlikely	Unlikely	Somewhat likely	Unlikely	Somewhat likely	Very Unlikely	Very Unlikely	Very Unlikely	Very Unlikely	Good	Satisified	A moderate amount	Very much	Very much	A moderate amount	Very much	Very much	Very much	Moderately	Moderately	Mostly
679	1	32	Urban	Not read and write	Others	500	No	Yes	Yes	Mental illness	None	4	No	Never	Never	No	No	No	Never	Never	2 or less days	Gondar	1.87	2	24	Very Unlikely	Very Unlikely	Very Unlikely	Very Unlikely	Unlikely	Unlikely	Unlikely	Unlikely	Somewhat likely	Somewhat likely	Somewhat likely	Somewhat likely	Good	Satisified	A moderate amount	Very much	Very much	A moderate amount	Very much	Very much	A moderate amount	Mostly	Moderately	Mostly
680	1	43	Rural	read and write	Others	1000	Yes	Yes	No	Mental illness	None	9	No	Never	Never	No	No	No	Never	Never	2 or less days	Gondar	1.87	1.66667	20	Very Unlikely	Very Unlikely	Very Unlikely	Very Unlikely	Unlikely	Somewhat likely	Somewhat likely	Unlikely	Very Unlikely	Very Unlikely	Unlikely	Unlikely	Good	Satisified	A moderate amount	Very much	Very much	Very much	A moderate amount	Very much	Very much	Mostly	Mostly	Mostly
681	1	34	Rural	Not read and write	Others	500	Yes	Yes	No	Mental illness	None	6	No	Never	Never	No	No	No	Never	Never	2 or less days	Gondar	1.87	1	12	Very Unlikely	Very Unlikely	Very Unlikely	Very Unlikely	Very Unlikely	Very Unlikely	Very Unlikely	Very Unlikely	Very Unlikely	Very Unlikely	Very Unlikely	Very Unlikely	Good	Satisified	A moderate amount	Very much	Very much	Very much	Very much	A moderate amount	Very much	Mostly	Mostly	Moderately
682	2	28	Urban	read and write	Others	1000	No	Yes	No	Mental illness	None	10	No	Never	Never	No	No	No	Never	Never	2 or less days	Gondar	1.87	1.5	18	Unlikely	Unlikely	Unlikely	Unlikely	Very Unlikely	Very Unlikely	Very Unlikely	Very Unlikely	Unlikely	Unlikely	Very Unlikely	Very Unlikely	Good	Satisified	A moderate amount	Very much	Very much	Very much	A moderate amount	Very much	Very much	A Little	Moderately	Moderately
684	1	50	Urban	secondary	Govern"t	1000	Yes	Yes	No	Mental illness	None	6	No	Never	Never	No	No	No	Never	Never	2 or less days	Gondar	1.87	1.66667	20	Very Unlikely	Very Unlikely	Unlikely	Somewhat likely	Unlikely	Somewhat likely	Unlikely	Unlikely	Very Unlikely	Very Unlikely	Very Unlikely	Very Unlikely	Good	Satisified	A moderate amount	Very much	Very much	Very much	Very much	A moderate amount	A moderate amount	Moderately	Mostly	Mostly
685	1	25	Urban	preparatory and above	Self	3000	Yes	Yes	Yes	Mental illness	None	4	No	Never	Never	No	Yes	No	Never	Never	2 or less days	Gondar	1.87	1.33333	16	Very Unlikely	Very Unlikely	Very Unlikely	Very Unlikely	Very Unlikely	Very Unlikely	Very Unlikely	Very Unlikely	Unlikely	Unlikely	Unlikely	Unlikely	Good	Satisified	A moderate amount	Very much	Very much	Very much	Very much	Very much	Very much	A Little	Moderately	Moderately
686	1	45	Urban	preparatory and above	Govern"t	3000	Yes	Yes	Yes	Mental illness	None	8	No	Never	Never	No	No	No	Never	Never	2 or less days	Gondar	1.87	1.33333	16	Very Unlikely	Very Unlikely	Very Unlikely	Unlikely	Unlikely	Unlikely	Unlikely	Very Unlikely	Very Unlikely	Very Unlikely	Very Unlikely	Very Unlikely	Good	Satisified	A moderate amount	Very much	Very much	Very much	A moderate amount	Very much	Very much	Mostly	Mostly	Mostly
687	1	43	Urban	secondary	Govern"t	1500	Yes	Yes	No	Mental illness	None	3	No	Never	Never	No	No	No	Never	Never	2 or less days	Gondar	1.87	1	12	Very Unlikely	Very Unlikely	Very Unlikely	Very Unlikely	Very Unlikely	Very Unlikely	Very Unlikely	Very Unlikely	Very Unlikely	Very Unlikely	Very Unlikely	Very Unlikely	Good	Satisified	A moderate amount	Very much	Very much	Very much	Very much	Very much	Very much	Completely	Completely	Completely
688	1	34	Urban	secondary	Others	1000	Yes	Yes	Yes	Mental illness	None	4	Yes	Yes	Yes	No	Yes	No	Never	Never	Greater than 2 days	Gondar	1.87	1.75	21	Unlikely	Unlikely	Unlikely	Unlikely	Very Unlikely	Unlikely	Unlikely	Very Unlikely	Very Unlikely	Very Unlikely	Unlikely	Somewhat likely	Good	Satisified	A moderate amount	Little	Very much	Very much	Very much	Very much	Very much	Moderately	Mostly	Mostly
760	2	30	Urban	read and write	Others	500	No	Yes	No	Mental illness	None	4	No	Never	Never	No	Yes	No	1 to 2 times	Yes	Greater than 2 days	Gondar	1.87	2.66667	32	Unlikely	Somewhat likely	Somewhat likely	Unlikely	Likely	Likely	Somewhat likely	Somewhat likely	Unlikely	Unlikely	Unlikely	Unlikely	Nether poor nor good	Neither disatisified nor Satisfied	Little	Very much	Very much	Very much	Very much	Little	Little	A Little	A Little	A Little
400	1	30	Rural	read and write	Self	2000	Yes	No	Yes	Mental illness	None	5	No	Never	Never	Yes	No	No	Never	Never	2 or less days	Bahir dar	1.89	1.5	18	Unlikely	Very Unlikely	Very Unlikely	Unlikely	Unlikely	Unlikely	Very Unlikely	Very Unlikely	Unlikely	Unlikely	Very Unlikely	Very Unlikely	Nether poor nor good	Neither disatisified nor Satisfied	Little	Very much	An extreme amount	An extreme amount	Very much	extremely	Very much	Mostly	Mostly	Moderately
401	1	45	Urban	read and write	Self	3000	Yes	No	Yes	Mental illness	None	15	No	Never	Never	No	No	No	Never	Never	2 or less days	Bahir dar	1.89	1.25	15	Very Unlikely	Very Unlikely	Very Unlikely	Very Unlikely	Very Unlikely	Unlikely	Unlikely	Unlikely	Very Unlikely	Very Unlikely	Very Unlikely	Very Unlikely	Good	Very Satisfied	Not at all	An extreme amount	Very much	Very much	extremely	extremely	Very much	Completely	Completely	Moderately
402	2	33	Urban	preparatory and above	Govern"t	4000	Yes	Yes	Yes	Mental illness	None	3	No	Never	Never	No	No	No	Never	Never	2 or less days	Bahir dar	1.89	1.83333	22	Unlikely	Unlikely	Very Unlikely	Very Unlikely	Unlikely	Unlikely	Unlikely	Unlikely	Unlikely	Unlikely	Unlikely	Unlikely	Good	Very Satisfied	Little	An extreme amount	An extreme amount	An extreme amount	extremely	Very much	extremely	Mostly	Completely	Moderately
403	1	29	Urban	preparatory and above	Self	2000	Yes	Yes	Yes	Mental illness	None	2	No	Never	Never	No	Yes	No	Never	Never	2 or less days	Bahir dar	1.89	1.58333	19	Unlikely	Unlikely	Unlikely	Very Unlikely	Unlikely	Unlikely	Unlikely	Unlikely	Very Unlikely	Very Unlikely	Very Unlikely	Very Unlikely	Nether poor nor good	Satisified	A moderate amount	An extreme amount	Very much	A moderate amount	A moderate amount	extremely	extremely	Mostly	Moderately	Moderately
404	1	36	Urban	preparatory and above	Self	500	Yes	No	Yes	Mental illness	None	3	No	Never	Never	No	No	No	Never	Never	2 or less days	Bahir dar	1.89	1.08333	13	Very Unlikely	Very Unlikely	Very Unlikely	Very Unlikely	Unlikely	Very Unlikely	Very Unlikely	Very Unlikely	Very Unlikely	Very Unlikely	Very Unlikely	Very Unlikely	Good	Very Satisfied	Not at all	Very much	An extreme amount	An extreme amount	extremely	extremely	Very much	Completely	Completely	Completely
405	1	40	Urban	Primary	Self	800	Yes	No	Yes	Mental illness	None	11	No	Never	Never	No	No	No	Never	Never	2 or less days	Bahir dar	1.89	1.41667	17	Very Unlikely	Very Unlikely	Very Unlikely	Very Unlikely	Very Unlikely	Unlikely	Somewhat likely	Unlikely	Very Unlikely	Very Unlikely	Unlikely	Very Unlikely	Nether poor nor good	Satisified	Little	Very much	Very much	Very much	A moderate amount	Very much	extremely	Moderately	Mostly	A Little
406	1	25	Urban	preparatory and above	Govern"t	4000	Yes	Yes	Yes	Mental illness	None	3	No	Never	Never	Yes	No	No	1 to 2 times	Yes	2 or less days	Bahir dar	1.89	1.41667	17	Very Unlikely	Very Unlikely	Very Unlikely	Very Unlikely	Unlikely	Unlikely	Somewhat likely	Unlikely	Very Unlikely	Very Unlikely	Very Unlikely	Very Unlikely	Nether poor nor good	Very Satisfied	Little	Very much	An extreme amount	An extreme amount	Very much	Very much	Very much	Mostly	Completely	Moderately
407	1	23	Urban	secondary	Self	2000	Yes	Yes	Yes	Mental illness	None	2	No	Never	Never	No	Yes	No	Never	Yes	2 or less days	Bahir dar	1.89	1.58333	19	Very Unlikely	Very Unlikely	Very Unlikely	Very Unlikely	Unlikely	Somewhat likely	Likely	Very Unlikely	Very Unlikely	Very Unlikely	Unlikely	Very Unlikely	Nether poor nor good	Satisified	Little	Very much	An extreme amount	An extreme amount	Very much	extremely	extremely	Moderately	Mostly	Moderately
408	1	33	Urban	preparatory and above	Govern"t	4700	Yes	Yes	Yes	Mental illness	None	10	No	Never	Never	No	No	No	Never	Never	2 or less days	Bahir dar	1.89	1.33333	16	Unlikely	Somewhat likely	Unlikely	Very Unlikely	Very Unlikely	Very Unlikely	Very Unlikely	Very Unlikely	Very Unlikely	Very Unlikely	Very Unlikely	Very Unlikely	Good	Very Satisfied	Not at all	Very much	An extreme amount	An extreme amount	extremely	extremely	extremely	Completely	Completely	Completely
409	1	30	Rural	preparatory and above	Self	5000	Yes	Yes	Yes	Mental illness	None	1	No	Never	Never	Yes	Yes	No	1 to 2 times	Yes	2 or less days	Bahir dar	1.89	1.08333	13	Very Unlikely	Very Unlikely	Very Unlikely	Very Unlikely	Very Unlikely	Very Unlikely	Very Unlikely	Very Unlikely	Unlikely	Very Unlikely	Very Unlikely	Very Unlikely	Very Good	Very Satisfied	Not at all	A moderate amount	An extreme amount	An extreme amount	extremely	extremely	extremely	Completely	Completely	Mostly
411	1	35	Urban	preparatory and above	Self	3000	Yes	Yes	Yes	Mental illness	None	8	Yes	Never	Never	Yes	Yes	No	1 to 2 times	Yes	2 or less days	Bahir dar	1.89	3	36	Somewhat likely	Somewhat likely	Somewhat likely	Somewhat likely	Somewhat likely	Likely	Likely	Somewhat likely	Unlikely	Unlikely	Somewhat likely	Somewhat likely	Nether poor nor good	Neither disatisified nor Satisfied	A moderate amount	An extreme amount	A moderate amount	A moderate amount	A moderate amount	Very much	extremely	Moderately	Moderately	A Little
412	2	30	Rural	read and write	Self	2000	No	Yes	Yes	Mental illness	None	5	No	Never	Never	No	Yes	No	Never	Never	2 or less days	Bahir dar	1.89	1.91667	23	Likely	Likely	Unlikely	Unlikely	Unlikely	Unlikely	Very Unlikely	Very Unlikely	Unlikely	Very Unlikely	Very Unlikely	Very Unlikely	Nether poor nor good	Very Satisfied	Not at all	Very much	An extreme amount	An extreme amount	A moderate amount	extremely	extremely	Mostly	Completely	Moderately
413	1	20	Urban	preparatory and above	Self	1000	Yes	No	Yes	Mental illness	None	2	No	Never	Never	No	No	No	Never	Never	2 or less days	Bahir dar	1.89	1.83333	22	Somewhat likely	Unlikely	Unlikely	Very Unlikely	Unlikely	Somewhat likely	Somewhat likely	Unlikely	Very Unlikely	Very Unlikely	Very Unlikely	Very Unlikely	Good	Satisified	Little	An extreme amount	An extreme amount	An extreme amount	Very much	Very much	extremely	Completely	Mostly	A Little
415	1	19	Urban	preparatory and above	Self	1000	Yes	Yes	Yes	Mental illness	None	1	No	Never	Never	No	No	No	Never	Never	2 or less days	Bahir dar	1.89	1.16667	14	Very Unlikely	Very Unlikely	Very Unlikely	Very Unlikely	Very Unlikely	Very Unlikely	Unlikely	Unlikely	Very Unlikely	Very Unlikely	Very Unlikely	Very Unlikely	Good	Very Satisfied	Not at all	Not at all	An extreme amount	An extreme amount	Very much	extremely	extremely	Completely	Completely	Moderately
416	1	45	Rural	Not read and write	Self	3000	Yes	No	Yes	Mental illness	None	5	No	Never	Never	No	No	No	Never	Never	2 or less days	Bahir dar	1.89	1.83333	22	Unlikely	Unlikely	Unlikely	Very Unlikely	Very Unlikely	Unlikely	Somewhat likely	Unlikely	Very Unlikely	Unlikely	Unlikely	Unlikely	Nether poor nor good	Satisified	Little	An extreme amount	An extreme amount	Very much	A moderate amount	extremely	extremely	Moderately	Completely	Moderately
417	2	50	Urban	preparatory and above	Self	4000	Yes	Yes	Yes	Mental illness	None	10	No	Yes	Never	Yes	Yes	No	Never	Never	2 or less days	Bahir dar	1.89	2.08333	25	Unlikely	Very Unlikely	Very Unlikely	Very Unlikely	Somewhat likely	Somewhat likely	Likely	Very Unlikely	Unlikely	Unlikely	Somewhat likely	Unlikely	Good	Satisified	A moderate amount	An extreme amount	Very much	An extreme amount	A moderate amount	extremely	extremely	A Little	Mostly	Moderately
418	1	30	Urban	preparatory and above	Govern"t	3464	Yes	Yes	Yes	Mental illness	None	2	No	Never	Never	Yes	Yes	No	Never	Yes	2 or less days	Bahir dar	1.89	1.83333	22	Somewhat likely	Unlikely	Unlikely	Unlikely	Unlikely	Unlikely	Very Unlikely	Unlikely	Unlikely	Very Unlikely	Very Unlikely	Unlikely	Poor	Satisified	A moderate amount	Very much	Little	A moderate amount	A moderate amount	Little	A moderate amount	Moderately	Mostly	A Little
420	2	54	Urban	preparatory and above	Self	5000	Yes	Yes	Yes	Mental illness	None	10	No	Yes	Yes	Yes	No	No	Never	Never	2 or less days	Bahir dar	1.89	1.58333	19	Somewhat likely	Unlikely	Very Unlikely	Very Unlikely	Very Unlikely	Very Unlikely	Very Unlikely	Very Unlikely	Very Unlikely	Unlikely	Likely	Very Unlikely	Nether poor nor good	Neither disatisified nor Satisfied	A moderate amount	An extreme amount	Very much	Very much	A moderate amount	Very much	Very much	Moderately	Mostly	Completely
422	2	26	Urban	preparatory and above	Self	4000	Yes	No	Yes	Mental illness	None	10	No	Yes	Yes	Yes	Yes	No	1 to 2 times	Never	Greater than 2 days	Bahir dar	1.89	2.33333	28	Somewhat likely	Somewhat likely	Unlikely	Very Unlikely	Somewhat likely	Unlikely	Likely	Unlikely	Very Unlikely	Unlikely	Likely	Very Unlikely	Nether poor nor good	Neither disatisified nor Satisfied	A moderate amount	An extreme amount	A moderate amount	A moderate amount	Little	Very much	Little	Moderately	Moderately	Mostly
423	2	20	Urban	preparatory and above	Others	1000	Yes	Yes	Yes	Mental illness	None	4	No	Never	Never	No	No	No	Never	Never	2 or less days	Bahir dar	1.89	1.83333	22	Very Unlikely	Very Unlikely	Unlikely	Unlikely	Unlikely	Unlikely	Unlikely	Unlikely	Unlikely	Unlikely	Unlikely	Unlikely	Good	Satisified	Not at all	An extreme amount	An extreme amount	Very much	A moderate amount	Very much	A moderate amount	Mostly	Mostly	A Little
424	1	22	Urban	preparatory and above	Others	1000	Yes	Yes	Yes	Mental illness	None	2	No	Never	Never	Yes	No	No	Never	Never	2 or less days	Bahir dar	1.89	1.66667	20	Somewhat likely	Unlikely	Unlikely	Very Unlikely	Very Unlikely	Very Unlikely	Very Unlikely	Very Unlikely	Unlikely	Unlikely	Somewhat likely	Very Unlikely	Nether poor nor good	Satisified	Not at all	Not at all	An extreme amount	Very much	extremely	extremely	extremely	Completely	Completely	A Little
425	2	47	Urban	read and write	Self	1000	Yes	Yes	Yes	Mental illness	None	5	No	Never	Never	No	Yes	No	Never	Never	2 or less days	Bahir dar	1.89	1	12	Very Unlikely	Very Unlikely	Very Unlikely	Very Unlikely	Very Unlikely	Very Unlikely	Very Unlikely	Very Unlikely	Very Unlikely	Very Unlikely	Very Unlikely	Very Unlikely	Nether poor nor good	Very Satisfied	Not at all	Very much	Very much	Very much	extremely	Very much	Very much	Mostly	Completely	Moderately
426	2	40	Urban	Not read and write	Self	2000	Yes	No	Yes	Mental illness	None	7	No	Never	Never	No	No	No	Never	Never	2 or less days	Bahir dar	1.89	1.5	18	Somewhat likely	Somewhat likely	Very Unlikely	Very Unlikely	Very Unlikely	Unlikely	Unlikely	Very Unlikely	Very Unlikely	Very Unlikely	Very Unlikely	Very Unlikely	Good	Very Satisfied	A moderate amount	An extreme amount	A moderate amount	Very much	A moderate amount	Very much	Little	Moderately	Mostly	A Little
427	2	20	Urban	Not read and write	Self	2000	Yes	Yes	Yes	Mental illness	None	5	No	Never	Never	No	No	No	Never	Never	2 or less days	Bahir dar	1.89	1.83333	22	Very Unlikely	Very Unlikely	Very Unlikely	Very Unlikely	Unlikely	Somewhat likely	Somewhat likely	Very Unlikely	Unlikely	Unlikely	Somewhat likely	Unlikely	Poor	Very Satisfied	A moderate amount	Very much	Very much	A moderate amount	A moderate amount	Very much	extremely	Moderately	Mostly	Not at all
428	2	66	Urban	Primary	Others	1500	Yes	Yes	Yes	Mental illness	None	6	No	Never	Never	No	Yes	No	Never	Never	2 or less days	Bahir dar	1.89	1.91667	23	Somewhat likely	Somewhat likely	Unlikely	Very Unlikely	Very Unlikely	Unlikely	Somewhat likely	Very Unlikely	Very Unlikely	Unlikely	Unlikely	Unlikely	Nether poor nor good	Satisified	A moderate amount	An extreme amount	Very much	A moderate amount	Little	extremely	extremely	Moderately	Mostly	A Little
429	2	28	Urban	preparatory and above	Govern"t	4000	Yes	Yes	Yes	Mental illness	None	2	No	Never	Never	No	No	No	Never	Never	2 or less days	Bahir dar	1.89	2	24	Somewhat likely	Somewhat likely	Likely	Very Unlikely	Unlikely	Very Unlikely	Somewhat likely	Very Unlikely	Unlikely	Very Unlikely	Unlikely	Very Unlikely	Good	Satisified	Little	An extreme amount	Very much	A moderate amount	A moderate amount	extremely	Very much	Moderately	Mostly	Moderately
431	2	35	Urban	Not read and write	Self	2000	Yes	Yes	Yes	Mental illness	None	2	No	Never	Never	No	No	No	Never	Never	2 or less days	Bahir dar	1.89	1.5	18	Very Unlikely	Very Unlikely	Very Unlikely	Very Unlikely	Unlikely	Somewhat likely	Somewhat likely	Unlikely	Very Unlikely	Very Unlikely	Very Unlikely	Very Unlikely	Very Poor	Very Satisfied	Not at all	Very much	Very much	A moderate amount	A moderate amount	Very much	Very much	Completely	Completely	Not at all
434	2	25	Urban	secondary	Others	1000	Yes	No	Yes	Mental illness	None	5	No	Never	Never	Yes	No	No	3 to 5 times	Yes	2 or less days	Bahir dar	1.89	1.75	21	Somewhat likely	Somewhat likely	Very Unlikely	Very Unlikely	Very Unlikely	Unlikely	Unlikely	Very Unlikely	Very Unlikely	Very Unlikely	Somewhat likely	Unlikely	Good	Satisified	A moderate amount	A moderate amount	Very much	Very much	Very much	extremely	extremely	Mostly	A Little	Moderately
435	2	25	Urban	preparatory and above	Self	3000	Yes	Yes	Yes	Mental illness	None	1	No	Never	Never	No	No	No	Never	Never	2 or less days	Bahir dar	1.89	1.41667	17	Very Unlikely	Very Unlikely	Very Unlikely	Unlikely	Unlikely	Unlikely	Somewhat likely	Very Unlikely	Very Unlikely	Very Unlikely	Very Unlikely	Very Unlikely	Nether poor nor good	Satisified	Little	Very much	Very much	Very much	A moderate amount	Very much	Very much	Moderately	Moderately	A Little
436	2	43	Urban	Not read and write	Self	4500	Yes	Yes	Yes	Mental illness	None	18	No	Never	Never	No	No	No	Never	Never	2 or less days	Bahir dar	1.89	1.83333	22	Unlikely	Unlikely	Unlikely	Somewhat likely	Unlikely	Unlikely	Unlikely	Unlikely	Unlikely	Very Unlikely	Very Unlikely	Very Unlikely	Good	Satisified	Little	Little	A moderate amount	A moderate amount	A moderate amount	Very much	A moderate amount	Completely	Completely	Completely
437	1	28	Urban	secondary	Self	1000	Yes	Yes	No	Mental illness	None	3	No	Yes	Never	Yes	Yes	Yes	Never	Never	2 or less days	Bahir dar	1.89	2.08333	25	Likely	Somewhat likely	Unlikely	Unlikely	Unlikely	Unlikely	Very Unlikely	Somewhat likely	Unlikely	Very Unlikely	Very Unlikely	Unlikely	Poor	Disatisfied	A moderate amount	A moderate amount	Little	A moderate amount	A moderate amount	A moderate amount	A moderate amount	Moderately	A Little	Moderately
438	2	38	Urban	Primary	Self	2000	Yes	No	Yes	Mental illness	None	8	No	Never	Never	No	No	No	Never	Never	2 or less days	Bahir dar	1.89	2.41667	29	Very Unlikely	Very Likely	Likely	Very Unlikely	Somewhat likely	Likely	Likely	Somewhat likely	Very Unlikely	Very Unlikely	Very Unlikely	Very Unlikely	Good	Disatisfied	Very much	An extreme amount	A moderate amount	Very much	A moderate amount	Very much	A moderate amount	Completely	Completely	Moderately
440	1	18	Urban	preparatory and above	Self	3000	Yes	Yes	Yes	Mental illness	None	3	No	Never	Never	No	No	No	Never	Never	2 or less days	Bahir dar	1.89	1.75	21	Likely	Somewhat likely	Somewhat likely	Somewhat likely	Very Unlikely	Very Unlikely	Very Unlikely	Very Unlikely	Very Unlikely	Very Unlikely	Very Unlikely	Very Unlikely	Nether poor nor good	Very Satisfied	Not at all	Very much	An extreme amount	An extreme amount	Very much	extremely	extremely	Completely	Completely	Moderately
441	1	30	Urban	Primary	Self	4000	Yes	Yes	Yes	Mental illness	None	1	No	Never	Never	Yes	Yes	No	1 to 2 times	Yes	2 or less days	Bahir dar	1.89	1.83333	22	Unlikely	Somewhat likely	Somewhat likely	Unlikely	Unlikely	Very Unlikely	Unlikely	Very Unlikely	Somewhat likely	Very Unlikely	Very Unlikely	Very Unlikely	Very Good	Very Satisfied	Not at all	Very much	An extreme amount	An extreme amount	Very much	extremely	extremely	Moderately	Mostly	Moderately
442	2	37	Rural	secondary	Others	1000	No	Yes	Yes	Mental illness	None	10	No	Never	Never	No	No	No	Never	Never	2 or less days	Bahir dar	1.89	1	12	Very Unlikely	Very Unlikely	Very Unlikely	Very Unlikely	Very Unlikely	Very Unlikely	Very Unlikely	Very Unlikely	Very Unlikely	Very Unlikely	Very Unlikely	Very Unlikely	Very Good	Very Satisfied	Not at all	An extreme amount	An extreme amount	An extreme amount	extremely	extremely	extremely	Completely	Completely	Completely
443	1	38	Rural	read and write	Self	2000	Yes	Yes	Yes	Mental illness	None	3	No	Never	Never	Yes	Yes	No	Never	Yes	2 or less days	Bahir dar	1.89	1.75	21	Somewhat likely	Somewhat likely	Unlikely	Very Unlikely	Unlikely	Very Unlikely	Very Unlikely	Very Unlikely	Unlikely	Unlikely	Unlikely	Very Unlikely	Nether poor nor good	Very Satisfied	Little	Very much	An extreme amount	An extreme amount	extremely	extremely	extremely	Moderately	Mostly	Moderately
444	1	73	Urban	Primary	Others	1400	Yes	Yes	Yes	Mental illness	None	3	Yes	Never	Never	Yes	Yes	No	1 to 2 times	Yes	Greater than 2 days	Bahir dar	1.89	1.41667	17	Unlikely	Unlikely	Very Unlikely	Very Unlikely	Unlikely	Very Unlikely	Very Unlikely	Unlikely	Very Unlikely	Very Unlikely	Unlikely	Very Unlikely	Poor	Very Satisfied	Little	An extreme amount	Very much	Very much	A moderate amount	Very much	extremely	A Little	Completely	Not at all
445	1	30	Urban	read and write	Self	800	Yes	Yes	Yes	Mental illness	None	3	Yes	Yes	Yes	Yes	No	No	Never	Never	2 or less days	Bahir dar	1.89	1.91667	23	Very Unlikely	Unlikely	Unlikely	Unlikely	Unlikely	Somewhat likely	Somewhat likely	Somewhat likely	Unlikely	Very Unlikely	Very Unlikely	Very Unlikely	Good	Very Satisfied	Not at all	Very much	An extreme amount	Very much	extremely	extremely	extremely	Completely	Completely	Moderately
446	2	40	Urban	Primary	Self	1000	Yes	Yes	Yes	Mental illness	None	10	No	Never	Never	No	No	No	Never	Never	2 or less days	Bahir dar	1.89	1	12	Very Unlikely	Very Unlikely	Very Unlikely	Very Unlikely	Very Unlikely	Very Unlikely	Very Unlikely	Very Unlikely	Very Unlikely	Very Unlikely	Very Unlikely	Very Unlikely	Nether poor nor good	Very Satisfied	Not at all	A moderate amount	Very much	Very much	extremely	extremely	extremely	Completely	Completely	A Little
447	1	40	Urban	secondary	Govern"t	2200	Yes	Yes	Yes	Mental illness	None	2	No	Yes	Yes	No	Yes	No	Never	Never	2 or less days	Bahir dar	1.89	2.16667	26	Very Unlikely	Very Unlikely	Very Likely	Very Unlikely	Very Unlikely	Very Unlikely	Very Likely	Very Likely	Very Unlikely	Unlikely	Unlikely	Very Unlikely	Good	Very Satisfied	Not at all	Very much	An extreme amount	An extreme amount	Very much	extremely	extremely	Completely	Completely	A Little
448	2	29	Urban	secondary	Self	4100	Yes	Yes	Yes	Mental illness	None	2	No	Never	Never	Yes	No	No	Never	Never	Greater than 2 days	Bahir dar	1.89	1.5	18	Unlikely	Very Unlikely	Very Unlikely	Unlikely	Unlikely	Somewhat likely	Unlikely	Very Unlikely	Very Unlikely	Very Unlikely	Very Unlikely	Very Unlikely	Nether poor nor good	Very Satisfied	Little	Very much	An extreme amount	An extreme amount	Very much	extremely	extremely	Mostly	Moderately	A Little
449	1	25	Urban	preparatory and above	Govern"t	3500	Yes	Yes	Yes	Mental illness	None	1	No	Never	Never	No	Yes	No	Never	Never	2 or less days	Bahir dar	1.89	1	12	Very Unlikely	Very Unlikely	Very Unlikely	Very Unlikely	Very Unlikely	Very Unlikely	Very Unlikely	Very Unlikely	Very Unlikely	Very Unlikely	Very Unlikely	Very Unlikely	Good	Satisified	A moderate amount	Very much	A moderate amount	Very much	Little	Very much	extremely	Completely	Completely	Not at all
809	2	60	Urban	read and write	Others	2000	Yes	Yes	No	Mental illness	None	12	Yes	Yes	Never	No	Yes	No	Never	Yes	Greater than 2 days	Bahir dar	1.89	2	24	Unlikely	Unlikely	Unlikely	Unlikely	Somewhat likely	Somewhat likely	Unlikely	Unlikely	Unlikely	Unlikely	Very Unlikely	Very Unlikely	Poor	Satisified	A moderate amount	A moderate amount	A moderate amount	A moderate amount	A moderate amount	A moderate amount	A moderate amount	Moderately	Moderately	Moderately
813	2	30	Urban	secondary	Others	1000	Yes	Yes	No	Mental illness	None	6	No	Yes	Never	No	Yes	No	Never	Never	Greater than 2 days	Bahir dar	1.89	2	24	Unlikely	Unlikely	Unlikely	Unlikely	Somewhat likely	Somewhat likely	Unlikely	Unlikely	Unlikely	Unlikely	Very Unlikely	Very Unlikely	Good	Satisified	A moderate amount	Very much	Very much	Very much	Very much	Very much	Very much	Moderately	Moderately	Moderately
814	2	35	Rural	read and write	Others	1000	No	No	Yes	Mental illness	None	9	No	Never	Never	No	No	No	Never	Never	2 or less days	Bahir dar	1.89	2.33333	28	Unlikely	Somewhat likely	Somewhat likely	Unlikely	Unlikely	Somewhat likely	Somewhat likely	Unlikely	Unlikely	Unlikely	Unlikely	Unlikely	Poor	Neither disatisified nor Satisfied	Little	Little	Little	Little	Little	Little	Little	Moderately	Moderately	A Little
815	2	28	Urban	Not read and write	Self	1000	Yes	Yes	Yes	Mental illness	None	5	No	Never	Never	No	No	No	Never	Never	2 or less days	Bahir dar	1.89	2	24	Unlikely	Unlikely	Unlikely	Unlikely	Unlikely	Unlikely	Unlikely	Unlikely	Unlikely	Unlikely	Unlikely	Unlikely	Poor	Neither disatisified nor Satisfied	Little	Little	Little	Little	Little	Little	Little	Moderately	Moderately	Moderately
816	2	42	Rural	read and write	Others	2300	Yes	No	Yes	Mental illness	None	8	No	Never	Never	No	Yes	No	Never	Never	Greater than 2 days	Bahir dar	1.89	1.83333	22	Unlikely	Somewhat likely	Somewhat likely	Unlikely	Unlikely	Unlikely	Unlikely	Very Unlikely	Very Unlikely	Very Unlikely	Very Unlikely	Unlikely	Nether poor nor good	Disatisfied	Little	Very much	A moderate amount	A moderate amount	A moderate amount	A moderate amount	A moderate amount	Moderately	A Little	A Little
817	2	28	Rural	read and write	Self	2000	Yes	Yes	Yes	Mental illness	None	4	No	Never	Never	No	Yes	No	Never	Yes	Greater than 2 days	Bahir dar	1.89	1.66667	20	Unlikely	Somewhat likely	Somewhat likely	Unlikely	Unlikely	Unlikely	Very Unlikely	Very Unlikely	Very Unlikely	Very Unlikely	Very Unlikely	Very Unlikely	Nether poor nor good	Satisified	Little	Little	Little	Little	Little	Little	Little	Moderately	Moderately	Moderately
818	1	60	Urban	read and write	Self	4000	Yes	Yes	Yes	Mental illness	None	12	Yes	Yes	Never	No	Yes	No	Never	Never	Greater than 2 days	Bahir dar	1.89	1.41667	17	Very Unlikely	Unlikely	Unlikely	Unlikely	Very Unlikely	Very Unlikely	Unlikely	Unlikely	Very Unlikely	Very Unlikely	Very Unlikely	Very Unlikely	Nether poor nor good	Satisified	Little	Little	Little	Little	Little	Little	Little	Moderately	Moderately	Moderately
820	1	24	Urban	read and write	Others	1000	Yes	Yes	Yes	Mental illness	None	4	No	Never	Never	No	No	No	Never	Never	2 or less days	Bahir dar	1.89	1.66667	20	Unlikely	Unlikely	Unlikely	Unlikely	Very Unlikely	Very Unlikely	Very Unlikely	Very Unlikely	Unlikely	Unlikely	Unlikely	Unlikely	Good	Neither disatisified nor Satisfied	Little	Little	Little	Little	Little	Little	Little	Moderately	Moderately	Moderately
821	2	25	Rural	secondary	Others	2000	Yes	Yes	No	Mental illness	None	4	No	Never	Never	No	Yes	No	Never	Never	Greater than 2 days	Bahir dar	1.89	1.83333	22	Very Unlikely	Very Unlikely	Very Unlikely	Very Unlikely	Unlikely	Somewhat likely	Somewhat likely	Unlikely	Unlikely	Unlikely	Unlikely	Unlikely	Good	Neither disatisified nor Satisfied	Little	Little	Little	Little	Little	Little	Little	A Little	A Little	A Little
822	2	22	Urban	preparatory and above	Others	2300	Yes	No	No	Mental illness	None	10	No	Never	Never	No	No	No	Never	Never	2 or less days	Bahir dar	1.89	1.83333	22	Unlikely	Somewhat likely	Somewhat likely	Unlikely	Unlikely	Unlikely	Very Unlikely	Very Unlikely	Unlikely	Unlikely	Very Unlikely	Very Unlikely	Good	Neither disatisified nor Satisfied	Little	Little	Little	Little	Little	Little	Little	Mostly	Moderately	Moderately
823	2	19	Urban	read and write	Others	4000	Yes	Yes	No	Mental illness	None	6	No	Never	Never	No	Yes	No	Never	Never	Greater than 2 days	Bahir dar	1.89	1.66667	20	Unlikely	Unlikely	Unlikely	Unlikely	Very Unlikely	Very Unlikely	Very Unlikely	Very Unlikely	Unlikely	Unlikely	Unlikely	Unlikely	Good	Neither disatisified nor Satisfied	Very much	Very much	Very much	Very much	Very much	Very much	Very much	Mostly	Mostly	Moderately
824	2	20	Rural	secondary	Others	1000	Yes	Yes	Yes	Mental illness	None	6	Yes	Yes	Never	No	No	No	Never	Never	2 or less days	Bahir dar	1.89	1.66667	20	Unlikely	Unlikely	Unlikely	Unlikely	Very Unlikely	Very Unlikely	Very Unlikely	Very Unlikely	Unlikely	Unlikely	Unlikely	Unlikely	Nether poor nor good	Satisified	Little	Little	Little	Little	Little	Little	Little	A Little	A Little	A Little
825	2	28	Urban	read and write	Self	2000	Yes	Yes	Yes	Mental illness	None	6	No	Never	Never	No	No	No	Never	Never	2 or less days	Bahir dar	1.89	1.66667	20	Unlikely	Unlikely	Unlikely	Unlikely	Very Unlikely	Very Unlikely	Very Unlikely	Very Unlikely	Unlikely	Unlikely	Unlikely	Unlikely	Good	Neither disatisified nor Satisfied	Little	Little	Little	Little	Little	Little	Little	A Little	A Little	A Little
826	1	25	Urban	read and write	Others	1200	Yes	Yes	Yes	Mental illness	None	6	No	Never	Never	No	No	No	Never	Never	2 or less days	Bahir dar	1.89	1.33333	16	Very Unlikely	Very Unlikely	Very Unlikely	Very Unlikely	Unlikely	Unlikely	Unlikely	Unlikely	Very Unlikely	Very Unlikely	Very Unlikely	Very Unlikely	Good	Neither disatisified nor Satisfied	An extreme amount	An extreme amount	An extreme amount	An extreme amount	extremely	Very much	Very much	Mostly	Mostly	Mostly
827	1	25	Rural	read and write	Others	1000	Yes	Yes	Yes	Mental illness	None	5	No	Never	Never	No	No	No	Never	Never	2 or less days	Bahir dar	1.89	2	24	Unlikely	Unlikely	Likely	Likely	Unlikely	Unlikely	Unlikely	Unlikely	Very Unlikely	Very Unlikely	Very Unlikely	Very Unlikely	Good	Neither disatisified nor Satisfied	A moderate amount	A moderate amount	Very much	Very much	Very much	Very much	Very much	Mostly	Mostly	Mostly
828	2	20	Urban	read and write	Others	1000	Yes	Yes	No	Mental illness	None	2	No	Never	Never	No	No	No	Never	Never	2 or less days	Bahir dar	1.89	2.33333	28	Unlikely	Somewhat likely	Somewhat likely	Unlikely	Unlikely	Unlikely	Somewhat likely	Somewhat likely	Unlikely	Unlikely	Unlikely	Unlikely	Nether poor nor good	Satisified	Little	Little	Little	Little	Little	Little	Little	Mostly	Mostly	Mostly
829	2	30	Rural	secondary	Others	2100	Yes	Yes	No	Mental illness	None	6	No	Never	Never	No	Yes	Yes	Never	Never	Greater than 2 days	Bahir dar	1.89	3.08333	37	Likely	Likely	Likely	Likely	Somewhat likely	Unlikely	Very Unlikely	Unlikely	Somewhat likely	Likely	Somewhat likely	Somewhat likely	Very Poor	Very Disatisfied	Little	Little	Little	Little	Not at all	Not at all	Not at all	Not at all	Not at all	Not at all
830	1	36	Urban	secondary	Others	1000	Yes	Yes	Yes	Mental illness	None	8	No	Never	Never	No	No	No	Never	Never	2 or less days	Bahir dar	1.89	1.83333	22	Unlikely	Unlikely	Somewhat likely	Somewhat likely	Unlikely	Unlikely	Unlikely	Unlikely	Very Unlikely	Very Unlikely	Very Unlikely	Very Unlikely	Nether poor nor good	Disatisfied	Very much	Very much	Very much	Very much	Very much	Very much	Very much	A Little	A Little	A Little
831	2	31	Rural	read and write	Others	1000	Yes	Yes	Yes	Mental illness	None	6	No	Yes	Never	No	Yes	No	Never	Never	Greater than 2 days	Bahir dar	1.89	2.33333	28	Unlikely	Unlikely	Somewhat likely	Somewhat likely	Unlikely	Unlikely	Somewhat likely	Somewhat likely	Unlikely	Unlikely	Unlikely	Unlikely	Good	Neither disatisified nor Satisfied	Little	Little	Little	Little	Little	Little	Little	Mostly	Mostly	Mostly
832	2	25	Urban	secondary	Others	2300	Yes	No	No	Mental illness	None	4	No	Never	Never	No	No	No	Never	Never	2 or less days	Bahir dar	1.89	1.66667	20	Unlikely	Unlikely	Unlikely	Unlikely	Unlikely	Unlikely	Unlikely	Unlikely	Very Unlikely	Very Unlikely	Very Unlikely	Very Unlikely	Nether poor nor good	Disatisfied	Very much	Very much	Very much	Very much	Very much	Very much	Very much	A Little	A Little	A Little
834	2	28	Urban	secondary	Others	2100	Yes	Yes	Yes	Mental illness	None	2	No	Never	Never	No	No	No	Never	Never	2 or less days	Bahir dar	1.89	2.33333	28	Unlikely	Unlikely	Unlikely	Unlikely	Somewhat likely	Somewhat likely	Somewhat likely	Somewhat likely	Unlikely	Unlikely	Unlikely	Unlikely	Nether poor nor good	Very Disatisfied	Very much	Very much	Very much	Very much	Very much	Little	Little	A Little	A Little	A Little
835	1	45	Rural	read and write	Others	1000	No	No	Yes	Mental illness	None	6	No	Never	Never	No	Yes	No	Never	Never	Greater than 2 days	Bahir dar	1.89	2.66667	32	Unlikely	Unlikely	Somewhat likely	Likely	Unlikely	Somewhat likely	Likely	Likely	Unlikely	Unlikely	Unlikely	Unlikely	Poor	Disatisfied	Little	Little	Little	Little	Little	Little	Little	A Little	A Little	A Little
836	1	34	Urban	preparatory and above	Govern"t	3500	Yes	Yes	Yes	Mental illness	None	4	Yes	Yes	Never	No	No	No	Never	Never	2 or less days	Bahir dar	1.89	2.16667	26	Somewhat likely	Somewhat likely	Unlikely	Unlikely	Unlikely	Unlikely	Unlikely	Unlikely	Somewhat likely	Somewhat likely	Very Unlikely	Very Unlikely	Poor	Disatisfied	An extreme amount	A moderate amount	A moderate amount	A moderate amount	A moderate amount	A moderate amount	A moderate amount	A Little	A Little	A Little
223	2	45	Urban	Not read and write	Self	3000	No	No	Yes	Mental illness	None	3	Yes	Never	Never	No	No	No	Never	Never	2 or less days	Dessie	1.86	2.91667	35	Likely	Somewhat likely	Unlikely	Unlikely	Likely	Likely	Likely	Likely	Unlikely	Unlikely	Unlikely	Unlikely	Poor	Satisified	A moderate amount	Very much	A moderate amount	A moderate amount	A moderate amount	A moderate amount	A moderate amount	A Little	A Little	Moderately
224	1	40	Rural	Not read and write	Self	3000	No	Yes	Yes	Mental illness	None	9	No	Never	Never	No	No	No	Never	Never	2 or less days	Dessie	1.86	1.25	15	Very Unlikely	Very Unlikely	Very Unlikely	Very Unlikely	Unlikely	Unlikely	Very Unlikely	Very Unlikely	Very Unlikely	Very Unlikely	Very Unlikely	Unlikely	Good	Very Satisfied	A moderate amount	Very much	A moderate amount	A moderate amount	Very much	A moderate amount	A moderate amount	Mostly	Mostly	Moderately
226	1	35	Urban	Not read and write	Self	1000	No	Yes	Yes	Mental illness	None	3	No	Never	Never	No	No	No	Never	Never	2 or less days	Dessie	1.86	1.83333	22	Unlikely	Unlikely	Very Unlikely	Unlikely	Somewhat likely	Unlikely	Very Unlikely	Unlikely	Unlikely	Unlikely	Very Unlikely	Unlikely	Nether poor nor good	Satisified	Little	Not at all	Very much	A moderate amount	A moderate amount	A moderate amount	A moderate amount	Mostly	Moderately	Moderately
227	2	50	Urban	Primary	Self	800	Yes	Yes	Yes	Mental illness	None	10	No	Yes	Never	Yes	No	No	Never	Never	2 or less days	Dessie	1.86	2.5	30	Very Likely	Unlikely	Unlikely	Unlikely	Somewhat likely	Unlikely	Somewhat likely	Somewhat likely	Unlikely	Unlikely	Unlikely	Unlikely	Nether poor nor good	Satisified	A moderate amount	A moderate amount	A moderate amount	A moderate amount	A moderate amount	A moderate amount	A moderate amount	A Little	Moderately	Not at all
228	2	58	Urban	preparatory and above	Govern"t	2600	Yes	Yes	Yes	Mental illness	None	23	No	Never	Never	No	Yes	No	Never	Never	2 or less days	Dessie	1.86	2	24	Unlikely	Unlikely	Unlikely	Unlikely	Unlikely	Unlikely	Unlikely	Unlikely	Unlikely	Unlikely	Unlikely	Unlikely	Good	Satisified	Not at all	Little	A moderate amount	A moderate amount	A moderate amount	A moderate amount	Very much	A Little	Completely	Completely
476	1	22	Urban	secondary	Self	2000	No	Yes	Yes	Mental illness	None	4	No	Yes	Yes	No	No	No	Never	Never	2 or less days	Dessie	1.86	1.16667	14	Very Unlikely	Very Unlikely	Very Unlikely	Very Unlikely	Very Unlikely	Very Unlikely	Very Unlikely	Very Unlikely	Very Unlikely	Very Unlikely	Somewhat likely	Very Unlikely	Good	Satisified	Not at all	An extreme amount	A moderate amount	A moderate amount	Very much	A moderate amount	extremely	Moderately	Moderately	A Little
496	2	20	Rural	Primary	Others	1000	Yes	Yes	Yes	Mental illness	None	4	No	Never	Never	No	No	No	Never	Never	2 or less days	Dessie	1.86	2.33333	28	Unlikely	Unlikely	Unlikely	Unlikely	Somewhat likely	Somewhat likely	Somewhat likely	Somewhat likely	Unlikely	Unlikely	Unlikely	Unlikely	Poor	Disatisfied	Very much	An extreme amount	A moderate amount	A moderate amount	Very much	A moderate amount	extremely	Moderately	A Little	A Little
497	1	36	Urban	secondary	Self	1000	Yes	Yes	Yes	Mental illness	None	12	No	Never	Never	No	No	No	Never	Never	2 or less days	Dessie	1.86	2.33333	28	Unlikely	Unlikely	Unlikely	Unlikely	Somewhat likely	Somewhat likely	Somewhat likely	Somewhat likely	Unlikely	Unlikely	Unlikely	Unlikely	Poor	Disatisfied	A moderate amount	An extreme amount	A moderate amount	A moderate amount	extremely	A moderate amount	extremely	Moderately	Moderately	A Little
498	1	35	Urban	secondary	Self	1000	Yes	Yes	Yes	Mental illness	None	6	No	Never	Never	No	No	No	Never	Never	2 or less days	Dessie	1.86	2.16667	26	Unlikely	Unlikely	Unlikely	Unlikely	Somewhat likely	Somewhat likely	Somewhat likely	Somewhat likely	Somewhat likely	Very Unlikely	Very Unlikely	Very Unlikely	Poor	Disatisfied	A moderate amount	An extreme amount	A moderate amount	Little	A moderate amount	A moderate amount	extremely	Moderately	A Little	Not at all
499	2	20	Rural	secondary	Others	1000	Yes	Yes	Yes	Mental illness	None	8	No	Never	Never	Yes	No	No	Never	Never	2 or less days	Dessie	1.86	2	24	Unlikely	Unlikely	Unlikely	Unlikely	Somewhat likely	Somewhat likely	Somewhat likely	Somewhat likely	Very Unlikely	Very Unlikely	Very Unlikely	Very Unlikely	Poor	Satisified	A moderate amount	An extreme amount	A moderate amount	A moderate amount	extremely	A moderate amount	extremely	Moderately	Moderately	Moderately
500	1	28	Urban	preparatory and above	Self	1000	Yes	Yes	Yes	Mental illness	None	11	No	Never	Never	No	No	No	Never	Never	2 or less days	Dessie	1.86	2.33333	28	Unlikely	Unlikely	Unlikely	Unlikely	Somewhat likely	Somewhat likely	Somewhat likely	Somewhat likely	Unlikely	Unlikely	Unlikely	Unlikely	Poor	Disatisfied	A moderate amount	An extreme amount	A moderate amount	A moderate amount	extremely	A moderate amount	extremely	Moderately	Moderately	Not at all
501	2	23	Rural	Primary	Govern"t	1500	No	Yes	Yes	Mental illness	None	4	No	Never	Never	Yes	No	No	Never	Never	2 or less days	Dessie	1.86	2.08333	25	Unlikely	Unlikely	Unlikely	Unlikely	Somewhat likely	Somewhat likely	Somewhat likely	Somewhat likely	Very Unlikely	Very Unlikely	Very Unlikely	Unlikely	Poor	Disatisfied	A moderate amount	An extreme amount	A moderate amount	A moderate amount	extremely	A moderate amount	extremely	A Little	A Little	Not at all
502	1	18	Rural	Primary	Others	1000	No	Yes	Yes	Mental illness	None	2	No	Never	Never	No	No	No	Never	Never	2 or less days	Dessie	1.86	2	24	Unlikely	Unlikely	Unlikely	Unlikely	Unlikely	Unlikely	Unlikely	Unlikely	Unlikely	Unlikely	Unlikely	Unlikely	Good	Satisified	A moderate amount	An extreme amount	Very much	Very much	Very much	Very much	extremely	Mostly	Mostly	Mostly
506	2	26	Urban	Primary	Self	1000	Yes	No	Yes	Mental illness	None	9	No	Never	Never	Yes	No	No	1 to 2 times	Never	2 or less days	Dessie	1.86	1.91667	23	Unlikely	Unlikely	Unlikely	Unlikely	Unlikely	Unlikely	Unlikely	Unlikely	Unlikely	Unlikely	Unlikely	Very Unlikely	Nether poor nor good	Neither disatisified nor Satisfied	Little	Little	A moderate amount	A moderate amount	Little	Little	Little	Moderately	Moderately	Not at all
507	1	37	Rural	Primary	Others	500	No	Yes	Yes	Mental illness	None	5	No	Yes	Yes	No	No	No	Never	Never	2 or less days	Dessie	1.86	2.41667	29	Unlikely	Unlikely	Unlikely	Somewhat likely	Unlikely	Somewhat likely	Likely	Somewhat likely	Unlikely	Unlikely	Unlikely	Unlikely	Good	Satisified	A moderate amount	Little	A moderate amount	A moderate amount	A moderate amount	A moderate amount	A moderate amount	Moderately	Moderately	A Little
508	1	30	Urban	preparatory and above	Self	600	Yes	Yes	Yes	Mental illness	None	9	No	Never	Never	Yes	No	No	Never	Never	2 or less days	Dessie	1.86	1.83333	22	Unlikely	Unlikely	Very Unlikely	Unlikely	Unlikely	Unlikely	Unlikely	Very Unlikely	Unlikely	Unlikely	Unlikely	Unlikely	Nether poor nor good	Satisified	Little	Not at all	A moderate amount	A moderate amount	Very much	A moderate amount	A moderate amount	Moderately	Moderately	Not at all
509	1	35	Rural	Primary	Others	5000	Yes	Yes	Yes	Mental illness	None	11	No	Never	Never	No	No	No	Never	Never	2 or less days	Dessie	1.86	1.66667	20	Unlikely	Unlikely	Very Unlikely	Very Unlikely	Very Unlikely	Unlikely	Unlikely	Unlikely	Unlikely	Very Unlikely	Unlikely	Unlikely	Good	Satisified	Not at all	Little	An extreme amount	Very much	Very much	Very much	A moderate amount	Mostly	Moderately	Moderately
511	2	43	Urban	Primary	Others	800	Yes	Yes	Yes	Mental illness	None	9	No	Never	Never	No	No	No	Never	Never	2 or less days	Dessie	1.86	2.16667	26	Very Unlikely	Very Likely	Somewhat likely	Unlikely	Unlikely	Unlikely	Unlikely	Unlikely	Unlikely	Unlikely	Very Unlikely	Unlikely	Poor	Satisified	Not at all	Little	A moderate amount	A moderate amount	Little	Very much	A moderate amount	Mostly	Mostly	Not at all
512	2	42	Urban	preparatory and above	Others	3000	Yes	Yes	Yes	Mental illness	None	5	No	Never	Never	No	No	No	Never	Never	2 or less days	Dessie	1.86	1.91667	23	Somewhat likely	Somewhat likely	Unlikely	Unlikely	Unlikely	Very Unlikely	Unlikely	Unlikely	Unlikely	Very Unlikely	Unlikely	Very Unlikely	Nether poor nor good	Disatisfied	A moderate amount	Very much	Little	A moderate amount	Very much	A moderate amount	A moderate amount	Moderately	Not at all	Moderately
513	1	50	Urban	preparatory and above	Self	500	Yes	Yes	Yes	Mental illness	None	15	No	Never	Never	Yes	No	No	Never	Never	2 or less days	Dessie	1.86	2.75	33	Somewhat likely	Somewhat likely	Very Likely	Unlikely	Somewhat likely	Likely	Somewhat likely	Somewhat likely	Unlikely	Unlikely	Unlikely	Very Unlikely	Poor	Very Disatisfied	A moderate amount	A moderate amount	A moderate amount	Very much	A moderate amount	A moderate amount	A moderate amount	Not at all	Moderately	Not at all
514	2	30	Urban	secondary	Self	500	Yes	No	Yes	Mental illness	None	12	No	Yes	Yes	Yes	No	No	Never	Never	2 or less days	Dessie	1.86	2.08333	25	Unlikely	Unlikely	Unlikely	Somewhat likely	Unlikely	Very Unlikely	Somewhat likely	Somewhat likely	Unlikely	Very Unlikely	Unlikely	Unlikely	Good	Satisified	Not at all	Not at all	Very much	Very much	Very much	Very much	A moderate amount	Completely	Mostly	Moderately
515	2	20	Rural	Primary	Others	1000	No	Yes	Yes	Mental illness	None	1	No	Never	Never	No	No	No	Never	Never	2 or less days	Dessie	1.86	1.58333	19	Unlikely	Unlikely	Very Unlikely	Very Unlikely	Unlikely	Unlikely	Unlikely	Unlikely	Unlikely	Very Unlikely	Very Unlikely	Very Unlikely	Nether poor nor good	Satisified	Little	Little	Little	A moderate amount	A moderate amount	A moderate amount	A moderate amount	Mostly	Mostly	A Little
516	2	60	Urban	secondary	Self	1000	No	No	Yes	Mental illness	None	6	No	Never	Never	No	No	No	Never	Never	2 or less days	Dessie	1.86	1.58333	19	Unlikely	Unlikely	Unlikely	Very Unlikely	Unlikely	Very Unlikely	Unlikely	Somewhat likely	Very Unlikely	Very Unlikely	Very Unlikely	Very Unlikely	Nether poor nor good	Satisified	Not at all	Little	A moderate amount	A moderate amount	Little	A moderate amount	A moderate amount	Moderately	Moderately	A Little
517	1	20	Urban	preparatory and above	Self	3000	No	Yes	Yes	Mental illness	None	1	No	Yes	Never	Yes	No	No	1 to 2 times	Yes	2 or less days	Dessie	1.86	2	24	Unlikely	Very Unlikely	Unlikely	Somewhat likely	Unlikely	Unlikely	Unlikely	Unlikely	Unlikely	Unlikely	Unlikely	Unlikely	Nether poor nor good	Satisified	Not at all	Little	Very much	A moderate amount	Little	A moderate amount	Little	Completely	Completely	A Little
518	2	35	Urban	Primary	Self	500	No	Yes	Yes	Mental illness	None	13	No	Never	Never	Yes	Yes	No	Never	Never	2 or less days	Dessie	1.86	2.33333	28	Likely	Unlikely	Unlikely	Unlikely	Somewhat likely	Unlikely	Somewhat likely	Unlikely	Unlikely	Unlikely	Unlikely	Unlikely	Good	Satisified	A moderate amount	A moderate amount	Very much	A moderate amount	A moderate amount	A moderate amount	A moderate amount	Moderately	Moderately	Not at all
519	1	24	Rural	secondary	Others	2000	No	Yes	Yes	Mental illness	None	3	No	Yes	Yes	No	No	No	Never	Never	2 or less days	Dessie	1.86	3	36	Somewhat likely	Somewhat likely	Somewhat likely	Somewhat likely	Likely	Likely	Likely	Likely	Unlikely	Unlikely	Unlikely	Unlikely	Good	Satisified	Little	Very much	A moderate amount	A moderate amount	Little	Little	A moderate amount	Moderately	Moderately	A Little
520	2	36	Urban	secondary	Others	1200	Yes	No	Yes	Mental illness	None	3	No	Yes	Never	No	Yes	No	Never	Never	2 or less days	Dessie	1.86	2	24	Unlikely	Unlikely	Unlikely	Unlikely	Unlikely	Unlikely	Unlikely	Unlikely	Unlikely	Unlikely	Unlikely	Unlikely	Good	Satisified	Not at all	Little	A moderate amount	A moderate amount	A moderate amount	A moderate amount	A moderate amount	Moderately	Moderately	Moderately
521	2	25	Rural	read and write	Self	700	No	Yes	Yes	Mental illness	None	8	No	Yes	Never	No	No	Yes	1 to 2 times	Yes	2 or less days	Dessie	1.86	2.08333	25	Unlikely	Unlikely	Somewhat likely	Unlikely	Unlikely	Unlikely	Unlikely	Unlikely	Unlikely	Unlikely	Unlikely	Unlikely	Poor	Disatisfied	Very much	An extreme amount	A moderate amount	An extreme amount	Very much	extremely	Very much	Moderately	Moderately	A Little
522	1	35	Urban	read and write	Self	3000	No	Yes	Yes	Mental illness	None	13	No	Yes	Never	Yes	No	No	Never	Never	2 or less days	Dessie	1.86	2.16667	26	Very Unlikely	Somewhat likely	Unlikely	Somewhat likely	Somewhat likely	Unlikely	Unlikely	Unlikely	Unlikely	Unlikely	Unlikely	Unlikely	Good	Satisified	Not at all	A moderate amount	A moderate amount	Very much	Very much	A moderate amount	Very much	Moderately	Moderately	A Little
523	1	30	Urban	preparatory and above	Self	3000	Yes	Yes	Yes	Mental illness	None	10	No	Never	Never	No	No	No	Never	Never	2 or less days	Dessie	1.86	2	24	Unlikely	Unlikely	Unlikely	Unlikely	Unlikely	Unlikely	Unlikely	Unlikely	Unlikely	Unlikely	Unlikely	Unlikely	Good	Satisified	Very much	A moderate amount	A moderate amount	A moderate amount	A moderate amount	A moderate amount	Very much	Moderately	Completely	Moderately
524	1	53	Urban	Primary	Govern"t	3036	Yes	Yes	Yes	Mental illness	None	3	Yes	Yes	Yes	No	No	No	Never	Never	2 or less days	Dessie	1.86	2	24	Unlikely	Unlikely	Unlikely	Unlikely	Unlikely	Unlikely	Unlikely	Unlikely	Unlikely	Unlikely	Unlikely	Unlikely	Good	Satisified	Little	An extreme amount	A moderate amount	A moderate amount	A moderate amount	A moderate amount	A moderate amount	Moderately	Moderately	A Little
525	2	30	Urban	preparatory and above	Govern"t	4000	Yes	No	Yes	Mental illness	None	5	No	Never	Never	Yes	Yes	No	Never	Never	2 or less days	Dessie	1.86	1.91667	23	Unlikely	Unlikely	Unlikely	Very Unlikely	Unlikely	Unlikely	Unlikely	Unlikely	Unlikely	Unlikely	Unlikely	Unlikely	Good	Neither disatisified nor Satisfied	Little	Very much	Very much	An extreme amount	extremely	Very much	A moderate amount	Completely	Completely	Moderately
526	1	26	Urban	Primary	Self	3000	No	No	Yes	Mental illness	None	2	No	Yes	Never	No	No	No	Never	Never	2 or less days	Dessie	1.86	2.16667	26	Somewhat likely	Very Unlikely	Somewhat likely	Somewhat likely	Unlikely	Unlikely	Somewhat likely	Somewhat likely	Unlikely	Unlikely	Very Unlikely	Very Unlikely	Good	Very Satisfied	An extreme amount	Very much	Very much	A moderate amount	A moderate amount	A moderate amount	A moderate amount	A Little	Moderately	Moderately
527	1	58	Urban	Primary	Govern"t	1200	Yes	Yes	Yes	Mental illness	None	4	No	Yes	Never	No	No	No	Never	Never	2 or less days	Dessie	1.86	2	24	Very Unlikely	Very Unlikely	Very Unlikely	Unlikely	Somewhat likely	Unlikely	Likely	Unlikely	Unlikely	Unlikely	Unlikely	Unlikely	Poor	Satisified	A moderate amount	An extreme amount	A moderate amount	Very much	A moderate amount	A moderate amount	Very much	A Little	Moderately	A Little
528	1	27	Rural	preparatory and above	Others	3050	No	Yes	Yes	Mental illness	None	3	No	Yes	Yes	Yes	Yes	No	Never	Never	2 or less days	Dessie	1.86	2.33333	28	Unlikely	Likely	Unlikely	Likely	Unlikely	Unlikely	Unlikely	Unlikely	Unlikely	Unlikely	Unlikely	Unlikely	Good	Satisified	Little	Little	A moderate amount	Very much	A moderate amount	A moderate amount	A moderate amount	Completely	Completely	A Little
529	2	50	Urban	Not read and write	Self	5000	Yes	Yes	Yes	Mental illness	None	12	No	Never	Never	No	No	No	Never	Never	2 or less days	Dessie	1.86	2	24	Unlikely	Unlikely	Unlikely	Unlikely	Unlikely	Unlikely	Unlikely	Unlikely	Unlikely	Unlikely	Unlikely	Unlikely	Very Good	Very Satisfied	Not at all	A moderate amount	A moderate amount	A moderate amount	A moderate amount	A moderate amount	A moderate amount	Moderately	Moderately	Moderately
531	2	27	Urban	preparatory and above	Self	600	No	Yes	Yes	Mental illness	None	2	No	Yes	Never	Yes	No	No	1 to 2 times	Never	2 or less days	Dessie	1.86	2.58333	31	Somewhat likely	Unlikely	Unlikely	Unlikely	Likely	Likely	Somewhat likely	Somewhat likely	Unlikely	Unlikely	Unlikely	Unlikely	Poor	Satisified	Not at all	A moderate amount	A moderate amount	A moderate amount	A moderate amount	A moderate amount	Very much	Moderately	Moderately	A Little
532	1	50	Urban	preparatory and above	Self	2225	Yes	Yes	Yes	Mental illness	None	18	No	Yes	Yes	Yes	Yes	Yes	Never	Never	2 or less days	Dessie	1.86	2.75	33	Unlikely	Likely	Unlikely	Very Unlikely	Very Likely	Very Likely	Unlikely	Very Unlikely	Somewhat likely	Very Unlikely	Very Likely	Unlikely	Poor	Very Satisfied	Not at all	A moderate amount	Very much	An extreme amount	extremely	extremely	Little	A Little	Completely	Not at all
533	1	38	Urban	preparatory and above	Govern"t	2323	Yes	Yes	No	Mental illness	None	11	No	Yes	Never	Yes	No	Yes	Never	Never	2 or less days	Dessie	1.86	2.91667	35	Somewhat likely	Likely	Somewhat likely	Somewhat likely	Somewhat likely	Somewhat likely	Likely	Likely	Unlikely	Unlikely	Unlikely	Unlikely	Poor	Satisified	Little	Very much	A moderate amount	Very much	Little	A moderate amount	A moderate amount	Completely	Completely	Moderately
530	1	45	Rural	preparatory and above	Others	2500	Yes	Yes	Yes	Mental illness	None	11	No	Never	Never	Yes	Yes	No	Never	Never	2 or less days	Dessie	1.86	2.16667	26	Unlikely	Somewhat likely	Unlikely	Unlikely	Unlikely	Unlikely	Somewhat likely	Unlikely	Unlikely	Unlikely	Unlikely	Unlikely	Good	Neither disatisified nor Satisfied	An extreme amount	Not at all	A moderate amount	A moderate amount	A moderate amount	A moderate amount	extremely	Moderately	Completely	Moderately
168	1	40	Urban	Primary	NGO	5000	Yes	Yes	Yes	Mental illness	One	5	No	Never	Never	Yes	No	No	Never	Never	2 or less days	Gondar	1.87	2.33333	28	Likely	Somewhat likely	Unlikely	Unlikely	Somewhat likely	Likely	Somewhat likely	Somewhat likely	Very Unlikely	Very Unlikely	Very Unlikely	Very Unlikely	Good	Disatisfied	A moderate amount	A moderate amount	Little	A moderate amount	Little	A moderate amount	Little	Moderately	Moderately	Moderately
125	2	50	Rural	Not read and write	Others	1000	No	Yes	Yes	Mental illness	One	10	No	Never	Never	Yes	No	No	Never	Never	2 or less days	Gondar	1.87	2	24	Unlikely	Unlikely	Unlikely	Unlikely	Somewhat likely	Likely	Somewhat likely	Unlikely	Very Unlikely	Very Unlikely	Very Unlikely	Very Unlikely	Poor	Very Disatisfied	Very much	Very much	Little	Little	Little	Little	A moderate amount	A Little	A Little	A Little
132	2	49	Urban	preparatory and above	NGO	6000	Yes	Yes	Yes	Mental illness	One	11	No	Yes	Never	Yes	No	No	Never	Never	2 or less days	Gondar	1.87	2.16667	26	Unlikely	Unlikely	Unlikely	Unlikely	Likely	Unlikely	Very Unlikely	Very Unlikely	Very Unlikely	Very Unlikely	Likely	Likely	Poor	Neither disatisified nor Satisfied	Little	A moderate amount	A moderate amount	A moderate amount	A moderate amount	A moderate amount	Very much	A Little	Moderately	A Little
148	2	55	Urban	secondary	Self	2500	Yes	Yes	Yes	Mental illness	One	1	No	Never	Never	Yes	No	No	Never	Never	2 or less days	Gondar	1.87	2.83333	34	Very Likely	Somewhat likely	Unlikely	Unlikely	Very Likely	Very Likely	Very Likely	Somewhat likely	Very Unlikely	Very Unlikely	Very Unlikely	Very Unlikely	Poor	Disatisfied	Very much	A moderate amount	Not at all	Not at all	Little	Little	A moderate amount	A Little	A Little	A Little
152	2	40	Rural	Not read and write	Self	3000	No	Yes	Yes	Mental illness	One	4	No	Never	Never	Yes	No	No	Never	Never	2 or less days	Gondar	1.87	2.16667	26	Unlikely	Unlikely	Unlikely	Unlikely	Likely	Likely	Likely	Unlikely	Very Unlikely	Very Unlikely	Very Unlikely	Very Unlikely	Good	Disatisfied	A moderate amount	Little	A moderate amount	A moderate amount	A moderate amount	A moderate amount	A moderate amount	Moderately	Moderately	Moderately
157	2	25	Rural	preparatory and above	Others	500	Yes	No	No	Mental illness	One	3	No	Never	Never	Yes	Yes	Yes	1 to 2 times	Yes	2 or less days	Gondar	1.87	2	24	Very Unlikely	Unlikely	Unlikely	Unlikely	Unlikely	Unlikely	Unlikely	Somewhat likely	Unlikely	Unlikely	Unlikely	Unlikely	Very Poor	Very Disatisfied	A moderate amount	A moderate amount	A moderate amount	A moderate amount	A moderate amount	A moderate amount	A moderate amount	A Little	A Little	A Little
158	2	25	Urban	preparatory and above	Self	2000	Yes	Yes	Yes	Mental illness	One	4	No	Never	Never	Yes	No	No	Never	Never	2 or less days	Gondar	1.87	2.33333	28	Likely	Very Unlikely	Very Unlikely	Somewhat likely	Very Likely	Very Likely	Somewhat likely	Unlikely	Very Unlikely	Very Unlikely	Very Unlikely	Very Unlikely	Poor	Disatisfied	Little	Very much	Little	Little	A moderate amount	Little	A moderate amount	Moderately	Moderately	A Little
160	1	45	Urban	read and write	NGO	3000	Yes	Yes	Yes	Mental illness	One	4	No	Never	Never	Yes	No	No	Never	Never	2 or less days	Gondar	1.87	2.41667	29	Somewhat likely	Somewhat likely	Unlikely	Unlikely	Likely	Very Likely	Likely	Unlikely	Very Unlikely	Very Unlikely	Very Unlikely	Very Unlikely	Poor	Disatisfied	Little	A moderate amount	Little	Little	A moderate amount	Little	Very much	A Little	A Little	A Little
178	1	27	Rural	Not read and write	NGO	3000	Yes	Yes	Yes	Mental illness	One	1	No	Never	Never	Yes	Yes	Yes	Never	Never	2 or less days	Gondar	1.87	2.66667	32	Somewhat likely	Somewhat likely	Somewhat likely	Somewhat likely	Likely	Very Likely	Likely	Somewhat likely	Very Unlikely	Very Unlikely	Very Unlikely	Very Unlikely	Good	Disatisfied	A moderate amount	A moderate amount	A moderate amount	A moderate amount	Little	A moderate amount	A moderate amount	Moderately	Mostly	Moderately
179	2	33	Urban	Primary	Others	1000	Yes	Yes	Yes	Mental illness	One	9	No	Never	Never	No	No	No	Never	Never	2 or less days	Gondar	1.87	2.25	27	Likely	Likely	Likely	Likely	Very Unlikely	Unlikely	Unlikely	Unlikely	Very Unlikely	Very Unlikely	Very Unlikely	Very Unlikely	Nether poor nor good	Neither disatisified nor Satisfied	A moderate amount	Little	Little	A moderate amount	A moderate amount	Little	A moderate amount	A Little	A Little	Not at all
683	1	32	Urban	preparatory and above	Self	1000	Yes	Yes	Yes	Mental illness	One	10	No	Never	Never	No	No	No	Never	Never	2 or less days	Gondar	1.87	1.16667	14	Very Unlikely	Very Unlikely	Very Unlikely	Very Unlikely	Very Unlikely	Very Unlikely	Unlikely	Unlikely	Very Unlikely	Very Unlikely	Very Unlikely	Very Unlikely	Good	Satisified	A moderate amount	Very much	Very much	Little	Little	A moderate amount	A moderate amount	Mostly	Mostly	Moderately
322	1	35	Urban	Not read and write	Self	2000	Yes	Yes	Yes	Mental illness	One	5	No	Never	Never	Yes	No	No	Never	Never	2 or less days	Bahir dar	1.89	2.16667	26	Very Unlikely	Very Unlikely	Very Unlikely	Unlikely	Somewhat likely	Very Unlikely	Likely	Likely	Somewhat likely	Unlikely	Somewhat likely	Very Unlikely	Nether poor nor good	Disatisfied	Little	An extreme amount	A moderate amount	An extreme amount	Very much	A moderate amount	A moderate amount	Moderately	A Little	A Little
336	2	28	Urban	preparatory and above	Govern"t	5000	Yes	Yes	No	Mental illness	One	3	No	Never	Never	No	No	Yes	Never	Never	2 or less days	Bahir dar	1.89	2.83333	34	Likely	Somewhat likely	Likely	Somewhat likely	Likely	Likely	Somewhat likely	Somewhat likely	Very Unlikely	Very Unlikely	Unlikely	Unlikely	Very Poor	Disatisfied	Very much	A moderate amount	Little	Little	A moderate amount	Little	Not at all	A Little	A Little	Not at all
410	1	30	Urban	preparatory and above	Govern"t	5000	Yes	Yes	Yes	Mental illness	One	3	Yes	Never	Never	No	No	No	Never	Never	2 or less days	Bahir dar	1.89	2.33333	28	Somewhat likely	Unlikely	Unlikely	Very Unlikely	Somewhat likely	Likely	Very Likely	Very Unlikely	Unlikely	Very Unlikely	Somewhat likely	Very Unlikely	Good	Satisified	Little	A moderate amount	Very much	Very much	A moderate amount	extremely	extremely	Mostly	Moderately	Mostly
414	1	45	Rural	Not read and write	Self	1000	Yes	Yes	Yes	Mental illness	One	5	No	Never	Never	No	Yes	No	Never	Never	2 or less days	Bahir dar	1.89	1.41667	17	Very Unlikely	Very Unlikely	Very Unlikely	Very Unlikely	Unlikely	Somewhat likely	Somewhat likely	Very Unlikely	Very Unlikely	Very Unlikely	Very Unlikely	Very Unlikely	Good	Satisified	A moderate amount	A moderate amount	Very much	Very much	A moderate amount	extremely	extremely	Moderately	Mostly	Moderately
419	2	53	Urban	preparatory and above	Others	3432	Yes	Yes	Yes	Mental illness	One	3	No	Never	Never	Yes	Yes	No	Never	Never	2 or less days	Bahir dar	1.89	1.5	18	Somewhat likely	Unlikely	Unlikely	Very Unlikely	Very Unlikely	Unlikely	Very Unlikely	Very Unlikely	Very Unlikely	Unlikely	Very Unlikely	Very Unlikely	Good	Satisified	A moderate amount	An extreme amount	Very much	Very much	extremely	A moderate amount	Very much	Moderately	A Little	Mostly
421	1	25	Urban	preparatory and above	Govern"t	5000	Yes	Yes	Yes	Mental illness	One	6	No	Never	Never	No	No	No	Never	Never	2 or less days	Bahir dar	1.89	1.58333	19	Very Unlikely	Unlikely	Unlikely	Unlikely	Very Unlikely	Unlikely	Somewhat likely	Unlikely	Very Unlikely	Very Unlikely	Very Unlikely	Very Unlikely	Good	Satisified	Not at all	Not at all	Very much	Very much	A moderate amount	Very much	extremely	A Little	Mostly	Moderately
430	2	45	Urban	Primary	Self	2500	Yes	No	Yes	Mental illness	One	4	No	Never	Never	No	No	No	Never	Never	2 or less days	Bahir dar	1.89	1.41667	17	Very Unlikely	Unlikely	Very Unlikely	Very Unlikely	Unlikely	Unlikely	Unlikely	Very Unlikely	Unlikely	Very Unlikely	Very Unlikely	Very Unlikely	Good	Satisified	A moderate amount	An extreme amount	Very much	Very much	extremely	extremely	extremely	A Little	Mostly	Moderately
432	1	48	Urban	preparatory and above	Govern"t	6000	Yes	Yes	Yes	Mental illness	One	5	No	Never	Never	No	No	No	Never	Never	2 or less days	Bahir dar	1.89	1.91667	23	Somewhat likely	Very Unlikely	Very Unlikely	Unlikely	Somewhat likely	Unlikely	Somewhat likely	Very Unlikely	Very Unlikely	Unlikely	Unlikely	Unlikely	Very Good	Satisified	Not at all	Very much	An extreme amount	An extreme amount	extremely	extremely	extremely	Completely	Completely	Completely
433	1	42	Urban	preparatory and above	Self	1500	Yes	Yes	Yes	Mental illness	One	5	No	Never	Never	No	No	No	Never	Never	2 or less days	Bahir dar	1.89	1	12	Very Unlikely	Very Unlikely	Very Unlikely	Very Unlikely	Very Unlikely	Very Unlikely	Very Unlikely	Very Unlikely	Very Unlikely	Very Unlikely	Very Unlikely	Very Unlikely	Nether poor nor good	Very Satisfied	Not at all	Very much	Very much	An extreme amount	Little	extremely	extremely	Completely	Mostly	A Little
439	2	28	Urban	secondary	Others	500	No	Yes	Yes	Mental illness	One	3	No	Never	Never	No	No	No	Never	Never	2 or less days	Bahir dar	1.89	1.08333	13	Very Unlikely	Unlikely	Very Unlikely	Very Unlikely	Very Unlikely	Very Unlikely	Very Unlikely	Very Unlikely	Very Unlikely	Very Unlikely	Very Unlikely	Very Unlikely	Nether poor nor good	Very Satisfied	Little	An extreme amount	An extreme amount	An extreme amount	Very much	extremely	extremely	Moderately	Moderately	Not at all
819	2	50	Rural	read and write	Others	2100	Yes	Yes	Yes	Mental illness	One	10	No	Never	Never	No	No	No	Never	Never	2 or less days	Bahir dar	1.89	2	24	Unlikely	Unlikely	Unlikely	Unlikely	Somewhat likely	Somewhat likely	Unlikely	Unlikely	Unlikely	Unlikely	Very Unlikely	Very Unlikely	Nether poor nor good	Satisified	Little	A moderate amount	A moderate amount	A moderate amount	A moderate amount	A moderate amount	A moderate amount	A Little	A Little	A Little
833	2	30	Urban	Not read and write	Others	2000	Yes	Yes	Yes	Mental illness	One	4	No	Never	Never	No	No	No	Never	Never	2 or less days	Bahir dar	1.89	1.91667	23	Somewhat likely	Unlikely	Unlikely	Somewhat likely	Somewhat likely	Somewhat likely	Unlikely	Very Unlikely	Very Unlikely	Very Unlikely	Very Unlikely	Very Unlikely	Nether poor nor good	Satisified	Little	Little	Little	Little	Little	Little	Little	A Little	A Little	A Little
477	1	60	Urban	preparatory and above	Govern"t	1300	Yes	Yes	Yes	Mental illness	One	10	No	Never	Never	No	No	No	Never	Never	2 or less days	Dessie	1.86	2	24	Unlikely	Unlikely	Unlikely	Unlikely	Unlikely	Unlikely	Unlikely	Unlikely	Unlikely	Unlikely	Unlikely	Unlikely	Good	Satisified	A moderate amount	An extreme amount	Very much	Very much	Very much	Very much	extremely	Moderately	Mostly	Moderately
483	1	71	Urban	Not read and write	Self	1000	No	Yes	Yes	Mental illness	One	11	No	Never	Never	No	Yes	No	Never	Never	2 or less days	Dessie	1.86	1.66667	20	Very Unlikely	Very Unlikely	Very Unlikely	Very Unlikely	Unlikely	Unlikely	Unlikely	Unlikely	Unlikely	Unlikely	Unlikely	Unlikely	Good	Satisified	A moderate amount	An extreme amount	A moderate amount	A moderate amount	extremely	A moderate amount	A moderate amount	A Little	A Little	A Little
505	2	50	Rural	Primary	Others	1000	No	No	Yes	Mental illness	One	5	No	Never	Never	No	No	No	Never	Never	2 or less days	Dessie	1.86	2.41667	29	Unlikely	Somewhat likely	Likely	Somewhat likely	Somewhat likely	Unlikely	Unlikely	Unlikely	Unlikely	Unlikely	Unlikely	Unlikely	Good	Satisified	Not at all	Little	A moderate amount	A moderate amount	Little	A moderate amount	A moderate amount	Moderately	Moderately	Not at all
510	2	27	Rural	preparatory and above	Govern"t	7000	Yes	No	Yes	Mental illness	One	10	No	Never	Never	No	No	No	Never	Never	2 or less days	Dessie	1.86	2.41667	29	Unlikely	Unlikely	Unlikely	Unlikely	Very Likely	Unlikely	Very Likely	Unlikely	Unlikely	Very Unlikely	Unlikely	Unlikely	Nether poor nor good	Neither disatisified nor Satisfied	A moderate amount	A moderate amount	A moderate amount	Not at all	Very much	A moderate amount	Very much	Mostly	Not at all	Moderately
1	2	42	Urban	preparatory and above	Others	4000	Yes	Yes	Yes	others	None	3	No	Never	Never	No	No	No	Never	Never	Greater than 2 days	Gondar	1.87	2	24	Unlikely	Unlikely	Unlikely	Unlikely	Unlikely	Unlikely	Unlikely	Unlikely	Unlikely	Unlikely	Unlikely	Unlikely	Good	Satisified	Little	An extreme amount	A moderate amount	Very much	A moderate amount	A moderate amount	A moderate amount	Mostly	Mostly	Moderately
4	2	45	Urban	secondary	Govern"t	3330	Yes	No	Yes	others	None	4	No	Never	Never	Yes	No	No	Never	Never	2 or less days	Gondar	1.87	2	24	Unlikely	Unlikely	Unlikely	Unlikely	Unlikely	Unlikely	Unlikely	Unlikely	Unlikely	Unlikely	Unlikely	Unlikely	Good	Satisified	Little	Very much	Very much	Very much	Very much	Very much	Very much	Mostly	Mostly	Mostly
5	1	48	Rural	read and write	Self	8000	Yes	Yes	Yes	others	None	4	No	Never	Never	No	No	No	Never	Never	2 or less days	Gondar	1.87	2	24	Unlikely	Unlikely	Unlikely	Unlikely	Unlikely	Unlikely	Unlikely	Unlikely	Unlikely	Unlikely	Unlikely	Unlikely	Good	Satisified	Little	Very much	A moderate amount	A moderate amount	Little	Little	Little	A Little	A Little	Moderately
13	2	40	Urban	Not read and write	Self	1000	Yes	No	Yes	others	None	1	No	Never	Never	No	No	No	Never	Never	2 or less days	Gondar	1.87	1.91667	23	Unlikely	Unlikely	Unlikely	Unlikely	Very Unlikely	Unlikely	Unlikely	Unlikely	Unlikely	Unlikely	Unlikely	Unlikely	Nether poor nor good	Satisified	Very much	Very much	A moderate amount	A moderate amount	Not at all	A moderate amount	A moderate amount	Not at all	A Little	Moderately
16	2	52	Rural	Not read and write	Self	1000	No	Yes	Yes	others	None	5	No	Never	Never	No	No	No	Never	Never	Greater than 2 days	Gondar	1.87	2.16667	26	Unlikely	Unlikely	Unlikely	Unlikely	Unlikely	Unlikely	Unlikely	Unlikely	Somewhat likely	Unlikely	Somewhat likely	Unlikely	Good	Satisified	Little	Very much	Very much	A moderate amount	A moderate amount	A moderate amount	Very much	Mostly	Mostly	Mostly
21	2	26	Urban	preparatory and above	Govern"t	3000	No	Yes	Yes	others	None	1	No	Never	Never	No	No	No	Never	Never	2 or less days	Gondar	1.87	1.66667	20	Unlikely	Unlikely	Unlikely	Unlikely	Unlikely	Unlikely	Unlikely	Unlikely	Very Unlikely	Very Unlikely	Very Unlikely	Very Unlikely	Nether poor nor good	Disatisfied	Very much	Very much	Little	Little	Little	Little	A moderate amount	Not at all	A Little	A Little
32	2	52	Urban	secondary	Self	3000	Yes	Yes	Yes	others	None	4	No	Never	Never	No	No	No	Never	Never	2 or less days	Gondar	1.87	1.75	21	Unlikely	Unlikely	Unlikely	Unlikely	Unlikely	Unlikely	Unlikely	Somewhat likely	Very Unlikely	Very Unlikely	Very Unlikely	Very Unlikely	Poor	Disatisfied	A moderate amount	Very much	A moderate amount	Little	A moderate amount	A moderate amount	Very much	A Little	A Little	A Little
46	2	40	Urban	secondary	Self	3000	Yes	Yes	Yes	others	None	4	No	Never	Never	No	No	No	Never	Never	2 or less days	Gondar	1.87	2	24	Unlikely	Unlikely	Unlikely	Unlikely	Somewhat likely	Somewhat likely	Somewhat likely	Somewhat likely	Very Unlikely	Very Unlikely	Very Unlikely	Very Unlikely	Poor	Disatisfied	Very much	Very much	Little	Little	Little	Little	Very much	Not at all	A Little	A Little
52	2	50	Rural	Primary	NGO	2000	Yes	Yes	Yes	others	None	1	No	Never	Never	No	No	No	Never	Never	2 or less days	Gondar	1.87	1.75	21	Very Unlikely	Very Unlikely	Very Unlikely	Very Unlikely	Somewhat likely	Somewhat likely	Somewhat likely	Somewhat likely	Very Unlikely	Very Unlikely	Very Unlikely	Unlikely	Poor	Disatisfied	A moderate amount	Little	Little	Little	Little	Little	Very much	Moderately	Moderately	A Little
81	2	26	Rural	Not read and write	Self	2000	Yes	Yes	Yes	others	None	2	No	Never	Never	No	No	No	Never	Never	2 or less days	Gondar	1.87	1.08333	13	Very Unlikely	Very Unlikely	Very Unlikely	Very Unlikely	Very Unlikely	Very Unlikely	Very Unlikely	Unlikely	Very Unlikely	Very Unlikely	Very Unlikely	Very Unlikely	Nether poor nor good	Satisified	Little	Very much	Very much	Very much	A moderate amount	A moderate amount	A moderate amount	Moderately	Moderately	Moderately
110	2	60	Urban	preparatory and above	Govern"t	6000	Yes	Yes	Yes	others	None	10	No	Never	Never	No	No	No	Never	Never	Greater than 2 days	Gondar	1.87	1.41667	17	Very Unlikely	Very Unlikely	Very Unlikely	Very Unlikely	Very Unlikely	Very Unlikely	Very Unlikely	Very Unlikely	Very Unlikely	Very Unlikely	Very Likely	Unlikely	Poor	Disatisfied	Little	Very much	An extreme amount	An extreme amount	extremely	Very much	A moderate amount	A Little	Moderately	Completely
634	2	46	Urban	read and write	Others	1500	Yes	Yes	Yes	others	None	10	No	Never	Never	Yes	No	No	Never	Never	2 or less days	Gondar	1.87	1.66667	20	Very Unlikely	Very Unlikely	Very Unlikely	Unlikely	Very Unlikely	Unlikely	Somewhat likely	Unlikely	Very Unlikely	Unlikely	Unlikely	Unlikely	Poor	Disatisfied	Very much	An extreme amount	Little	A moderate amount	Little	A moderate amount	A moderate amount	A Little	Moderately	Moderately
635	2	65	Urban	Not read and write	Others	1600	Yes	Yes	Yes	others	None	2	No	Never	Never	No	No	No	Never	Never	2 or less days	Gondar	1.87	1.5	18	Unlikely	Very Unlikely	Unlikely	Very Unlikely	Very Unlikely	Very Unlikely	Unlikely	Very Unlikely	Unlikely	Unlikely	Very Unlikely	Unlikely	Poor	Neither disatisified nor Satisfied	Very much	Very much	Very much	A moderate amount	Very much	A moderate amount	Very much	Mostly	Moderately	Moderately
636	2	40	Urban	secondary	Govern"t	4000	Yes	Yes	No	others	None	7	No	Never	Never	Yes	Yes	No	Never	Never	2 or less days	Gondar	1.87	3	36	Very Likely	Very Likely	Very Likely	Very Likely	Somewhat likely	Somewhat likely	Somewhat likely	Somewhat likely	Very Unlikely	Very Unlikely	Very Unlikely	Very Unlikely	Good	Disatisfied	A moderate amount	Very much	A moderate amount	A moderate amount	A moderate amount	A moderate amount	A moderate amount	A Little	A Little	Moderately
647	2	54	Urban	Not read and write	Self	1000	Yes	No	No	others	None	10	No	Never	Never	No	No	Yes	Never	Never	2 or less days	Gondar	1.87	2.33333	28	Unlikely	Unlikely	Unlikely	Unlikely	Somewhat likely	Somewhat likely	Somewhat likely	Somewhat likely	Unlikely	Unlikely	Unlikely	Unlikely	Good	Satisified	A moderate amount	A moderate amount	A moderate amount	A moderate amount	A moderate amount	Little	A moderate amount	A Little	Moderately	A Little
648	1	43	Urban	preparatory and above	Govern"t	3000	Yes	Yes	Yes	others	None	4	Yes	Yes	Yes	No	Yes	No	1 to 2 times	Yes	Greater than 2 days	Gondar	1.87	2.5	30	Unlikely	Unlikely	Unlikely	Somewhat likely	Somewhat likely	Somewhat likely	Somewhat likely	Unlikely	Unlikely	Somewhat likely	Unlikely	Somewhat likely	Good	Neither disatisified nor Satisfied	An extreme amount	An extreme amount	A moderate amount	A moderate amount	A moderate amount	A moderate amount	A moderate amount	Moderately	Mostly	Moderately
653	2	35	Rural	Not read and write	Others	1000	No	No	Yes	others	None	6	No	Never	Never	Yes	Yes	No	Never	Never	Greater than 2 days	Gondar	1.87	2	24	Unlikely	Unlikely	Unlikely	Unlikely	Unlikely	Unlikely	Unlikely	Unlikely	Unlikely	Unlikely	Unlikely	Unlikely	Good	Satisified	Little	Little	Little	Little	Little	Little	Little	Moderately	Moderately	Moderately
657	1	53	Urban	secondary	Self	1000	Yes	Yes	Yes	others	None	4	No	Never	Never	No	Yes	No	Never	Never	Greater than 2 days	Gondar	1.87	1.66667	20	Unlikely	Unlikely	Unlikely	Unlikely	Very Unlikely	Very Unlikely	Very Unlikely	Very Unlikely	Unlikely	Unlikely	Unlikely	Unlikely	Poor	Disatisfied	A moderate amount	A moderate amount	A moderate amount	A moderate amount	A moderate amount	A moderate amount	A moderate amount	A Little	A Little	A Little
665	2	45	Urban	preparatory and above	Others	2000	Yes	No	No	others	None	4	No	Never	Never	No	No	No	Never	Never	2 or less days	Gondar	1.87	1	12	Very Unlikely	Very Unlikely	Very Unlikely	Very Unlikely	Very Unlikely	Very Unlikely	Very Unlikely	Very Unlikely	Very Unlikely	Very Unlikely	Very Unlikely	Very Unlikely	Good	Satisified	A moderate amount	A moderate amount	A moderate amount	A moderate amount	Very much	Very much	Very much	Mostly	Moderately	Moderately
749	2	35	Urban	Primary	Others	1000	Yes	Yes	Yes	others	None	5	No	Never	Never	No	No	No	Never	Never	2 or less days	Gondar	1.87	2.16667	26	Somewhat likely	Somewhat likely	Unlikely	Unlikely	Somewhat likely	Somewhat likely	Somewhat likely	Somewhat likely	Very Unlikely	Very Unlikely	Very Unlikely	Very Unlikely	Very Poor	Very Disatisfied	An extreme amount	An extreme amount	An extreme amount	An extreme amount	extremely	Very much	Little	Not at all	A Little	Not at all
752	2	18	Urban	preparatory and above	Self	2000	Yes	Yes	Yes	others	None	6	No	Never	Never	No	No	No	Never	Never	2 or less days	Gondar	1.87	1.25	15	Very Unlikely	Very Unlikely	Unlikely	Very Unlikely	Unlikely	Unlikely	Very Unlikely	Very Unlikely	Very Unlikely	Very Unlikely	Very Unlikely	Very Unlikely	Good	Satisified	A moderate amount	Very much	A moderate amount	A moderate amount	Little	A moderate amount	Little	Moderately	Completely	Moderately
753	1	33	Rural	read and write	Self	10000	Yes	Yes	No	others	None	10	No	Never	Never	No	No	No	Never	Never	2 or less days	Gondar	1.87	2	24	Somewhat likely	Somewhat likely	Somewhat likely	Somewhat likely	Unlikely	Unlikely	Unlikely	Unlikely	Very Unlikely	Very Unlikely	Very Unlikely	Very Unlikely	Good	Disatisfied	Very much	Very much	Little	Little	Little	Little	Very much	A Little	Moderately	Moderately
756	2	48	Urban	Not read and write	Others	2000	Yes	Yes	Yes	others	None	5	No	Never	Never	No	No	No	Never	Never	2 or less days	Gondar	1.87	1.66667	20	Very Unlikely	Very Unlikely	Very Unlikely	Very Unlikely	Somewhat likely	Somewhat likely	Somewhat likely	Somewhat likely	Very Unlikely	Very Unlikely	Very Unlikely	Very Unlikely	Good	Satisified	Very much	Very much	A moderate amount	A moderate amount	Little	A moderate amount	A moderate amount	Completely	Completely	Moderately
266	2	60	Rural	Not read and write	Self	1000	No	No	Yes	others	None	5	No	Never	Never	Yes	Yes	No	1 to 2 times	Yes	2 or less days	Bahir dar	1.89	2.08333	25	Somewhat likely	Unlikely	Likely	Somewhat likely	Very Unlikely	Very Unlikely	Very Unlikely	Very Unlikely	Unlikely	Somewhat likely	Unlikely	Unlikely	Nether poor nor good	Disatisfied	Very much	An extreme amount	Little	Not at all	Not at all	Little	Little	Not at all	A Little	Moderately
269	2	28	Urban	preparatory and above	Govern"t	4180	Yes	Yes	Yes	others	None	10	No	Never	Never	No	Yes	No	Never	Never	2 or less days	Bahir dar	1.89	2.33333	28	Likely	Unlikely	Very Unlikely	Very Unlikely	Unlikely	Unlikely	Unlikely	Likely	Unlikely	Likely	Unlikely	Unlikely	Nether poor nor good	Disatisfied	Very much	An extreme amount	A moderate amount	Little	Little	Little	A moderate amount	A Little	Moderately	Moderately
276	2	18	Urban	secondary	Self	1000	Yes	Yes	Yes	others	None	1	No	Never	Never	No	No	No	Never	Never	2 or less days	Bahir dar	1.89	1	12	Very Unlikely	Very Unlikely	Very Unlikely	Very Unlikely	Very Unlikely	Very Unlikely	Very Unlikely	Very Unlikely	Very Unlikely	Very Unlikely	Very Unlikely	Very Unlikely	Very Good	Neither disatisified nor Satisfied	Little	A moderate amount	A moderate amount	A moderate amount	Very much	A moderate amount	A moderate amount	Completely	Completely	Moderately
287	2	70	Rural	Not read and write	Others	1000	No	Yes	Yes	others	None	12	No	Never	Never	No	No	Yes	Never	Never	2 or less days	Bahir dar	1.89	2.08333	25	Unlikely	Unlikely	Unlikely	Somewhat likely	Unlikely	Unlikely	Unlikely	Unlikely	Unlikely	Unlikely	Somewhat likely	Very Unlikely	Good	Satisified	Little	Not at all	Very much	Not at all	A moderate amount	A moderate amount	Little	Mostly	Moderately	Moderately
294	1	25	Rural	secondary	Self	2000	Yes	Yes	Yes	others	None	2	Yes	Never	Never	Yes	Yes	Yes	1 to 2 times	Never	Greater than 2 days	Bahir dar	1.89	2.16667	26	Likely	Somewhat likely	Likely	Likely	Very Unlikely	Very Unlikely	Very Unlikely	Very Unlikely	Somewhat likely	Unlikely	Very Unlikely	Very Unlikely	Poor	Disatisfied	Very much	An extreme amount	Not at all	An extreme amount	Little	Little	Little	Moderately	A Little	Not at all
295	1	39	Urban	preparatory and above	Govern"t	6757	Yes	Yes	Yes	others	None	1	No	Never	Never	Yes	Yes	Yes	Never	Never	2 or less days	Bahir dar	1.89	2.08333	25	Likely	Unlikely	Unlikely	Unlikely	Unlikely	Unlikely	Very Unlikely	Likely	Unlikely	Unlikely	Very Unlikely	Very Unlikely	Poor	Very Disatisfied	Little	An extreme amount	Little	A moderate amount	Little	Little	A moderate amount	Moderately	A Little	Not at all
303	1	54	Urban	read and write	Self	1000	No	Yes	Yes	others	None	1	No	Never	Never	Yes	No	No	Never	Never	2 or less days	Bahir dar	1.89	1.66667	20	Somewhat likely	Unlikely	Unlikely	Very Unlikely	Very Unlikely	Very Unlikely	Very Unlikely	Very Unlikely	Somewhat likely	Unlikely	Very Unlikely	Unlikely	Nether poor nor good	Disatisfied	Little	Very much	Little	A moderate amount	Very much	A moderate amount	Little	A Little	Moderately	Moderately
304	1	78	Rural	read and write	Self	1000	No	Yes	Yes	others	None	10	No	Never	Never	Yes	No	No	Never	Never	2 or less days	Bahir dar	1.89	1.66667	20	Somewhat likely	Unlikely	Unlikely	Very Unlikely	Very Unlikely	Very Unlikely	Very Unlikely	Very Unlikely	Somewhat likely	Unlikely	Very Unlikely	Unlikely	Nether poor nor good	Disatisfied	Little	Very much	Little	A moderate amount	Very much	A moderate amount	Little	A Little	Moderately	Moderately
309	1	66	Rural	Not read and write	Self	1000	No	Yes	Yes	others	None	2	No	Never	Never	Yes	Yes	No	Never	Never	2 or less days	Bahir dar	1.89	2.16667	26	Likely	Unlikely	Very Unlikely	Likely	Very Unlikely	Very Unlikely	Very Unlikely	Unlikely	Likely	Unlikely	Unlikely	Unlikely	Poor	Disatisfied	A moderate amount	Very much	Little	Very much	Little	A moderate amount	Little	A Little	Moderately	A Little
310	2	70	Urban	Not read and write	Self	2000	Yes	Yes	Yes	others	None	3	No	Never	Never	No	No	No	Never	Never	2 or less days	Bahir dar	1.89	1.25	15	Very Unlikely	Very Unlikely	Very Unlikely	Very Unlikely	Very Unlikely	Very Unlikely	Very Unlikely	Very Unlikely	Very Unlikely	Somewhat likely	Very Unlikely	Unlikely	Nether poor nor good	Satisified	Little	A moderate amount	Very much	An extreme amount	A moderate amount	A moderate amount	Little	A Little	Moderately	Completely
316	1	28	Rural	preparatory and above	Govern"t	6439	Yes	Yes	Yes	others	None	1	No	Never	Never	Yes	No	No	Never	Never	2 or less days	Bahir dar	1.89	1.91667	23	Very Unlikely	Very Unlikely	Very Unlikely	Very Unlikely	Unlikely	Unlikely	Likely	Unlikely	Unlikely	Likely	Unlikely	Very Unlikely	Good	Disatisfied	Little	A moderate amount	A moderate amount	A moderate amount	A moderate amount	A moderate amount	Not at all	Moderately	A Little	Moderately
319	1	32	Rural	preparatory and above	Self	3000	Yes	Yes	Yes	others	None	1	No	Never	Never	Yes	No	No	Never	Never	2 or less days	Bahir dar	1.89	1.75	21	Very Unlikely	Very Unlikely	Very Unlikely	Very Unlikely	Unlikely	Unlikely	Unlikely	Unlikely	Unlikely	Somewhat likely	Unlikely	Unlikely	Poor	Neither disatisified nor Satisfied	Little	Little	A moderate amount	A moderate amount	A moderate amount	A moderate amount	A moderate amount	Moderately	Mostly	Moderately
327	1	30	Rural	Not read and write	Self	2000	No	Yes	Yes	others	None	2	No	Never	Never	No	No	No	Never	Never	2 or less days	Bahir dar	1.89	2	24	Unlikely	Unlikely	Unlikely	Unlikely	Unlikely	Unlikely	Unlikely	Unlikely	Unlikely	Unlikely	Unlikely	Unlikely	Good	Satisified	A moderate amount	A moderate amount	A moderate amount	A moderate amount	A moderate amount	A moderate amount	Very much	A Little	A Little	A Little
328	2	22	Urban	read and write	NGO	3000	Yes	Yes	No	others	None	4	No	Never	Never	Yes	Yes	No	1 to 2 times	Yes	2 or less days	Bahir dar	1.89	3	36	Somewhat likely	Somewhat likely	Somewhat likely	Somewhat likely	Unlikely	Unlikely	Unlikely	Likely	Somewhat likely	Somewhat likely	Likely	Likely	Very Good	Satisified	A moderate amount	Very much	Very much	Very much	Very much	Very much	Very much	Mostly	Mostly	Mostly
330	2	25	Urban	Primary	Self	2000	Yes	No	Yes	others	None	1	No	Never	Never	No	No	No	Never	Never	2 or less days	Bahir dar	1.89	3	36	Somewhat likely	Very Unlikely	Very Unlikely	Very Likely	Very Unlikely	Very Likely	Very Likely	Very Likely	Very Unlikely	Very Likely	Unlikely	Unlikely	Good	Disatisfied	An extreme amount	An extreme amount	An extreme amount	An extreme amount	extremely	extremely	A moderate amount	A Little	Not at all	Not at all
337	1	78	Urban	Not read and write	Govern"t	2500	Yes	No	Yes	others	None	5	No	Never	Never	Yes	Yes	No	More than 10 times	Never	2 or less days	Bahir dar	1.89	1.66667	20	Very Unlikely	Very Unlikely	Somewhat likely	Likely	Very Unlikely	Very Unlikely	Very Unlikely	Very Unlikely	Unlikely	Very Unlikely	Unlikely	Unlikely	Good	Very Disatisfied	Little	Very much	Very much	Very much	A moderate amount	A moderate amount	A moderate amount	A Little	A Little	A Little
339	2	19	Urban	preparatory and above	Self	1000	Yes	No	Yes	others	None	1	No	Never	Never	Yes	No	No	More than 10 times	Yes	2 or less days	Bahir dar	1.89	3	36	Unlikely	Very Unlikely	Very Unlikely	Very Likely	Somewhat likely	Somewhat likely	Somewhat likely	Somewhat likely	Very Likely	Likely	Unlikely	Likely	Nether poor nor good	Neither disatisified nor Satisfied	Very much	Very much	A moderate amount	Little	Little	Little	A moderate amount	A Little	Moderately	Moderately
781	2	26	Urban	read and write	Others	1000	Yes	Yes	Yes	others	None	2	No	Never	Never	Yes	No	No	Never	Never	2 or less days	Bahir dar	1.89	1.83333	22	Unlikely	Unlikely	Unlikely	Unlikely	Very Unlikely	Very Unlikely	Very Unlikely	Very Unlikely	Somewhat likely	Somewhat likely	Unlikely	Unlikely	Nether poor nor good	Neither disatisified nor Satisfied	Very much	Very much	Very much	Very much	Very much	Very much	A moderate amount	Mostly	Mostly	A Little
784	1	30	Urban	preparatory and above	Govern"t	4500	Yes	Yes	Yes	others	None	4	No	Never	Never	No	No	No	Never	Never	2 or less days	Bahir dar	1.89	1.33333	16	Very Unlikely	Very Unlikely	Very Unlikely	Very Unlikely	Very Unlikely	Very Unlikely	Very Unlikely	Very Unlikely	Unlikely	Unlikely	Unlikely	Unlikely	Poor	Disatisfied	A moderate amount	Little	Little	Little	Little	Very much	Very much	Mostly	Mostly	Mostly
786	2	30	Rural	read and write	Others	2000	No	No	Yes	others	None	6	No	Yes	Never	No	No	No	Never	Never	2 or less days	Bahir dar	1.89	1	12	Very Unlikely	Very Unlikely	Very Unlikely	Very Unlikely	Very Unlikely	Very Unlikely	Very Unlikely	Very Unlikely	Very Unlikely	Very Unlikely	Very Unlikely	Very Unlikely	Poor	Disatisfied	A moderate amount	Little	Little	Little	Little	Little	Little	A Little	A Little	A Little
798	1	20	Urban	secondary	Self	2000	Yes	Yes	Yes	others	None	1	No	Never	Never	No	No	No	Never	Never	2 or less days	Bahir dar	1.89	2.25	27	Unlikely	Very Unlikely	Unlikely	Very Unlikely	Unlikely	Somewhat likely	Likely	Likely	Unlikely	Unlikely	Unlikely	Unlikely	Very Poor	Disatisfied	Little	Little	Little	Very much	Very much	Very much	Very much	Mostly	Mostly	Mostly
810	2	46	Urban	read and write	Others	2300	Yes	Yes	Yes	others	None	4	No	Never	Never	No	No	No	Never	Never	2 or less days	Bahir dar	1.89	1.25	15	Unlikely	Very Unlikely	Unlikely	Very Unlikely	Very Unlikely	Very Unlikely	Very Unlikely	Unlikely	Very Unlikely	Very Unlikely	Very Unlikely	Very Unlikely	Good	Neither disatisified nor Satisfied	Little	Little	Little	Little	Little	Little	Little	A Little	A Little	A Little
246	1	40	Urban	preparatory and above	Govern"t	3500	Yes	No	No	others	None	5	Yes	Yes	Never	No	No	No	Never	Never	2 or less days	Dessie	1.86	2.66667	32	Unlikely	Unlikely	Somewhat likely	Somewhat likely	Unlikely	Unlikely	Somewhat likely	Somewhat likely	Somewhat likely	Somewhat likely	Somewhat likely	Somewhat likely	Nether poor nor good	Neither disatisified nor Satisfied	Little	Little	A moderate amount	A moderate amount	A moderate amount	Little	Little	A Little	A Little	A Little
469	2	55	Rural	Not read and write	Self	1000	Yes	Yes	Yes	others	None	10	No	Never	Never	No	No	No	Never	Never	2 or less days	Dessie	1.86	2	24	Unlikely	Unlikely	Unlikely	Likely	Very Unlikely	Somewhat likely	Somewhat likely	Somewhat likely	Very Unlikely	Very Unlikely	Very Unlikely	Very Unlikely	Good	Satisified	A moderate amount	An extreme amount	A moderate amount	A moderate amount	A moderate amount	A moderate amount	extremely	Moderately	Moderately	Not at all
471	2	55	Rural	read and write	NGO	1000	No	Yes	No	others	None	5	No	Never	Never	No	No	No	Never	Never	2 or less days	Dessie	1.86	2.33333	28	Unlikely	Unlikely	Unlikely	Unlikely	Somewhat likely	Somewhat likely	Somewhat likely	Somewhat likely	Unlikely	Unlikely	Unlikely	Unlikely	Poor	Neither disatisified nor Satisfied	Little	An extreme amount	A moderate amount	A moderate amount	extremely	Very much	extremely	Moderately	A Little	Not at all
472	1	60	Rural	Not read and write	Others	1000	No	Yes	No	others	None	3	No	Never	Never	No	No	No	Never	Never	2 or less days	Dessie	1.86	2.25	27	Unlikely	Unlikely	Very Unlikely	Unlikely	Somewhat likely	Somewhat likely	Somewhat likely	Somewhat likely	Unlikely	Unlikely	Unlikely	Unlikely	Poor	Neither disatisified nor Satisfied	Little	A moderate amount	A moderate amount	Very much	Very much	Very much	extremely	Moderately	Moderately	Not at all
473	1	70	Rural	Not read and write	Others	1000	No	Yes	Yes	others	None	2	No	Never	Never	Yes	No	No	Never	Never	2 or less days	Dessie	1.86	1.33333	16	Very Unlikely	Very Unlikely	Very Unlikely	Very Unlikely	Unlikely	Unlikely	Unlikely	Unlikely	Very Unlikely	Very Unlikely	Very Unlikely	Very Unlikely	Good	Satisified	A moderate amount	An extreme amount	An extreme amount	An extreme amount	Very much	Very much	extremely	Mostly	Mostly	Mostly
503	2	18	Rural	Primary	Others	1000	No	Yes	Yes	others	None	3	No	Never	Never	No	No	No	Never	Never	2 or less days	Dessie	1.86	2	24	Unlikely	Unlikely	Unlikely	Unlikely	Unlikely	Unlikely	Unlikely	Unlikely	Unlikely	Unlikely	Unlikely	Unlikely	Poor	Very Satisfied	Very much	An extreme amount	Little	Little	extremely	Little	Little	A Little	A Little	Not at all
662	1	56	Urban	preparatory and above	Govern"t	4000	Yes	Yes	No	others	None	10	No	Never	Never	No	Yes	No	Never	Never	2 or less days	Gondar	1.87	1.33333	16	Very Unlikely	Very Unlikely	Very Unlikely	Very Unlikely	Unlikely	Unlikely	Unlikely	Unlikely	Very Unlikely	Very Unlikely	Very Unlikely	Very Unlikely	Nether poor nor good	Neither disatisified nor Satisfied	Very much	Very much	Very much	Very much	Little	Little	Little	Moderately	Moderately	Moderately
14	2	65	Urban	Not read and write	Self	1000	Yes	Yes	Yes	others	One	2	No	Never	Never	No	No	No	Never	Never	2 or less days	Gondar	1.87	2.41667	29	Unlikely	Unlikely	Unlikely	Unlikely	Likely	Somewhat likely	Somewhat likely	Somewhat likely	Unlikely	Unlikely	Unlikely	Unlikely	Very Poor	Satisified	A moderate amount	Very much	A moderate amount	Very much	A moderate amount	A moderate amount	A moderate amount	A Little	A Little	A Little
29	2	51	Rural	Not read and write	Self	3500	Yes	Yes	Yes	others	One	1	No	Never	Never	Yes	No	No	Never	Never	2 or less days	Gondar	1.87	1.66667	20	Unlikely	Very Unlikely	Unlikely	Unlikely	Unlikely	Very Unlikely	Very Unlikely	Unlikely	Very Unlikely	Unlikely	Unlikely	Unlikely	Nether poor nor good	Neither disatisified nor Satisfied	Very much	An extreme amount	A moderate amount	Very much	A moderate amount	A moderate amount	Very much	A Little	A Little	A Little
80	2	45	Rural	Not read and write	Self	1000	Yes	Yes	Yes	others	One	4	No	Never	Never	No	No	No	Never	Never	2 or less days	Gondar	1.87	1.83333	22	Unlikely	Unlikely	Unlikely	Unlikely	Unlikely	Very Unlikely	Very Unlikely	Unlikely	Unlikely	Unlikely	Unlikely	Unlikely	Good	Satisified	Little	Very much	Very much	Very much	Very much	Very much	Very much	Moderately	Moderately	Moderately
93	2	25	Rural	Not read and write	Self	1000	Yes	Yes	Yes	others	One	1	No	Never	Never	No	No	No	Never	Never	2 or less days	Gondar	1.87	1	12	Very Unlikely	Very Unlikely	Very Unlikely	Very Unlikely	Very Unlikely	Very Unlikely	Very Unlikely	Very Unlikely	Very Unlikely	Very Unlikely	Very Unlikely	Very Unlikely	Poor	Disatisfied	Very much	Very much	A moderate amount	A moderate amount	A moderate amount	A moderate amount	A moderate amount	A Little	Moderately	Moderately
97	2	50	Rural	read and write	Self	10000	Yes	Yes	Yes	others	One	3	No	Never	Never	No	Yes	No	Never	Never	2 or less days	Gondar	1.87	2	24	Unlikely	Unlikely	Unlikely	Unlikely	Somewhat likely	Somewhat likely	Somewhat likely	Somewhat likely	Very Unlikely	Very Unlikely	Very Unlikely	Very Unlikely	Nether poor nor good	Disatisfied	Very much	Very much	Little	Little	Little	Little	Very much	Not at all	A Little	A Little
638	2	43	Urban	secondary	Govern"t	2600	Yes	Yes	Yes	others	One	8	No	Never	Never	No	No	No	Never	Never	2 or less days	Gondar	1.87	1.83333	22	Very Unlikely	Very Unlikely	Very Unlikely	Very Unlikely	Somewhat likely	Somewhat likely	Unlikely	Unlikely	Very Unlikely	Very Likely	Very Unlikely	Very Unlikely	Nether poor nor good	Neither disatisified nor Satisfied	A moderate amount	An extreme amount	Little	A moderate amount	A moderate amount	Little	Very much	Mostly	Moderately	Moderately
639	2	48	Urban	Not read and write	Others	500	Yes	Yes	Yes	others	One	3	No	Never	Never	No	No	No	Never	Never	Greater than 2 days	Gondar	1.87	1.66667	20	Unlikely	Unlikely	Unlikely	Unlikely	Very Unlikely	Very Unlikely	Very Unlikely	Very Unlikely	Unlikely	Unlikely	Unlikely	Unlikely	Poor	Satisified	Not at all	Very much	Very much	Very much	Very much	A moderate amount	A moderate amount	Mostly	Mostly	A Little
650	2	54	Rural	Not read and write	Others	1000	Yes	Yes	Yes	others	One	8	No	Never	Never	No	No	No	Never	Never	2 or less days	Gondar	1.87	1.5	18	Very Unlikely	Unlikely	Unlikely	Unlikely	Very Unlikely	Very Unlikely	Unlikely	Unlikely	Unlikely	Very Unlikely	Very Unlikely	Very Unlikely	Poor	Neither disatisified nor Satisfied	A moderate amount	A moderate amount	A moderate amount	A moderate amount	A moderate amount	Little	Little	Moderately	Moderately	Moderately
651	1	65	Urban	preparatory and above	Govern"t	4000	Yes	No	No	others	One	12	Yes	Yes	Never	No	No	No	Never	Never	2 or less days	Gondar	1.87	1.58333	19	Unlikely	Unlikely	Unlikely	Very Unlikely	Very Unlikely	Unlikely	Unlikely	Unlikely	Unlikely	Very Unlikely	Very Unlikely	Very Unlikely	Good	Satisified	A moderate amount	A moderate amount	A moderate amount	A moderate amount	A moderate amount	A moderate amount	A moderate amount	Moderately	Moderately	Moderately
659	2	45	Rural	read and write	Others	1000	Yes	No	No	others	One	5	No	Never	Never	No	No	No	Never	Never	2 or less days	Gondar	1.87	2	24	Unlikely	Unlikely	Unlikely	Unlikely	Unlikely	Unlikely	Unlikely	Unlikely	Unlikely	Unlikely	Unlikely	Unlikely	Good	Satisified	A moderate amount	A moderate amount	A moderate amount	A moderate amount	A moderate amount	A moderate amount	A moderate amount	Mostly	Mostly	Mostly
271	2	39	Rural	Not read and write	Self	1000	Yes	No	Yes	others	One	1	No	Never	Never	Yes	Yes	No	1 to 2 times	Yes	Greater than 2 days	Bahir dar	1.89	2.25	27	Unlikely	Likely	Likely	Unlikely	Very Unlikely	Very Unlikely	Very Unlikely	Very Unlikely	Likely	Unlikely	Somewhat likely	Unlikely	Very Poor	Disatisfied	Little	Very much	Not at all	Very much	Little	Little	Not at all	A Little	A Little	Not at all
275	1	63	Urban	preparatory and above	Others	8500	Yes	Yes	Yes	others	One	18	Yes	Yes	Never	No	No	No	Never	Yes	2 or less days	Bahir dar	1.89	1.25	15	Very Unlikely	Very Unlikely	Very Unlikely	Very Unlikely	Unlikely	Somewhat likely	Very Unlikely	Very Unlikely	Very Unlikely	Very Unlikely	Very Unlikely	Very Unlikely	Good	Neither disatisified nor Satisfied	Little	Little	Very much	Not at all	Not at all	A moderate amount	A moderate amount	A Little	A Little	A Little
289	1	48	Urban	Not read and write	Self	2000	Yes	Yes	No	others	One	8	No	Yes	Never	No	No	No	Never	Never	Greater than 2 days	Bahir dar	1.89	1.41667	17	Unlikely	Unlikely	Unlikely	Unlikely	Unlikely	Very Unlikely	Very Unlikely	Very Unlikely	Very Unlikely	Very Unlikely	Very Unlikely	Very Unlikely	Poor	Disatisfied	Not at all	Little	A moderate amount	A moderate amount	Little	Little	Little	A Little	A Little	Not at all
307	2	30	Rural	Not read and write	Self	2000	Yes	Yes	No	others	One	1	No	Never	Never	No	No	No	Never	Never	2 or less days	Bahir dar	1.89	3	36	Somewhat likely	Somewhat likely	Somewhat likely	Somewhat likely	Somewhat likely	Somewhat likely	Somewhat likely	Somewhat likely	Somewhat likely	Somewhat likely	Somewhat likely	Somewhat likely	Good	Satisified	A moderate amount	A moderate amount	A moderate amount	A moderate amount	A moderate amount	A moderate amount	A moderate amount	Not at all	A Little	A Little
308	1	35	Urban	read and write	Self	2000	No	Yes	Yes	others	One	2	No	Never	Never	No	No	No	Never	Never	2 or less days	Bahir dar	1.89	1.5	18	Very Unlikely	Very Unlikely	Very Unlikely	Very Unlikely	Very Unlikely	Very Unlikely	Very Unlikely	Very Unlikely	Somewhat likely	Somewhat likely	Somewhat likely	Very Unlikely	Nether poor nor good	Neither disatisified nor Satisfied	Little	Not at all	Not at all	Little	Little	Little	Little	Moderately	A Little	Moderately
343	2	68	Urban	Primary	Self	2000	Yes	Yes	Yes	others	One	3	No	Never	Never	No	Yes	Yes	1 to 2 times	Yes	2 or less days	Bahir dar	1.89	1.75	21	Unlikely	Unlikely	Somewhat likely	Unlikely	Very Unlikely	Very Unlikely	Very Unlikely	Very Unlikely	Somewhat likely	Very Unlikely	Unlikely	Unlikely	Good	Disatisfied	Very much	An extreme amount	A moderate amount	Little	Little	A moderate amount	Little	Not at all	A Little	Not at all
812	2	54	Urban	read and write	Others	2500	Yes	No	Yes	others	One	12	No	Never	Never	No	No	No	Never	Never	2 or less days	Bahir dar	1.89	1.83333	22	Unlikely	Unlikely	Somewhat likely	Somewhat likely	Unlikely	Unlikely	Unlikely	Unlikely	Very Unlikely	Very Unlikely	Very Unlikely	Very Unlikely	Nether poor nor good	Satisified	Little	Little	Little	Little	Little	Little	Very much	Mostly	Mostly	Mostly
254	2	53	Urban	read and write	Self	3000	Yes	Yes	Yes	others	One	11	No	Never	Never	Yes	No	No	Never	Yes	2 or less days	Dessie	1.86	2.83333	34	Unlikely	Unlikely	Somewhat likely	Somewhat likely	Very Unlikely	Very Unlikely	Likely	Likely	Likely	Likely	Somewhat likely	Somewhat likely	Very Poor	Disatisfied	Little	Little	Little	Little	A moderate amount	A moderate amount	A moderate amount	Moderately	A Little	A Little
474	2	35	Urban	Not read and write	Self	600	Yes	Yes	Yes	others	One	8	No	Never	Never	No	No	No	Never	Never	2 or less days	Dessie	1.86	1.25	15	Very Unlikely	Very Unlikely	Very Unlikely	Very Unlikely	Very Unlikely	Very Unlikely	Likely	Very Unlikely	Very Unlikely	Very Unlikely	Very Unlikely	Very Unlikely	Good	Disatisfied	Little	An extreme amount	Very much	Very much	extremely	extremely	extremely	Mostly	Mostly	Moderately
480	1	73	Rural	Not read and write	Others	1000	Yes	Yes	Yes	others	One	2	No	Yes	Yes	Yes	No	No	Never	Never	2 or less days	Dessie	1.86	2	24	Unlikely	Unlikely	Unlikely	Unlikely	Unlikely	Unlikely	Unlikely	Unlikely	Unlikely	Unlikely	Unlikely	Unlikely	Good	Satisified	A moderate amount	An extreme amount	An extreme amount	A moderate amount	A moderate amount	A moderate amount	A moderate amount	Moderately	Moderately	Moderately
633	2	48	Rural	read and write	Self	1000	Yes	Yes	Yes	others	two or more	10	No	Never	Never	No	No	No	Never	Never	2 or less days	Gondar	1.87	2.58333	31	Somewhat likely	Likely	Very Unlikely	Unlikely	Somewhat likely	Somewhat likely	Likely	Somewhat likely	Unlikely	Unlikely	Unlikely	Unlikely	Poor	Disatisfied	Very much	Very much	A moderate amount	A moderate amount	Very much	Little	Very much	A Little	A Little	A Little
642	2	72	Urban	Not read and write	Self	1000	Yes	Yes	Yes	others	two or more	12	No	Never	Never	No	Yes	No	Never	Never	2 or less days	Gondar	1.87	1.91667	23	Unlikely	Somewhat likely	Very Unlikely	Unlikely	Very Unlikely	Very Unlikely	Very Unlikely	Unlikely	Somewhat likely	Unlikely	Somewhat likely	Unlikely	Nether poor nor good	Disatisfied	Very much	An extreme amount	A moderate amount	Very much	Little	Little	A moderate amount	Moderately	Mostly	A Little
663	1	65	Urban	Not read and write	Govern"t	2000	Yes	Yes	Yes	others	two or more	15	No	Never	Never	No	No	No	Never	Never	2 or less days	Gondar	1.87	1.58333	19	Unlikely	Unlikely	Unlikely	Unlikely	Very Unlikely	Very Unlikely	Very Unlikely	Very Unlikely	Very Unlikely	Unlikely	Unlikely	Unlikely	Poor	Disatisfied	A moderate amount	A moderate amount	A moderate amount	A moderate amount	A moderate amount	A moderate amount	A moderate amount	A Little	A Little	A Little
748	2	35	Urban	Primary	Others	1000	No	Yes	Yes	others	two or more	5	No	Never	Never	No	Yes	No	Never	Never	Greater than 2 days	Gondar	1.87	1.5	18	Very Unlikely	Unlikely	Very Unlikely	Unlikely	Very Unlikely	Unlikely	Unlikely	Unlikely	Very Unlikely	Very Unlikely	Very Unlikely	Unlikely	Poor	Very Disatisfied	Very much	An extreme amount	Not at all	Not at all	Little	Not at all	A moderate amount	Not at all	A Little	A Little
[truncated: 46 more columns]
